# Supplementary material for: Redundancy of macrobenthic functional traits boosts resilience to a simulated heatwave
Source: PLoS One. 2026 Jan 12;21(1):e0340819. doi: 10.1371/journal.pone.0340819 (PMC12795362; doi:10.1371/journal.pone.0340819)
Supplement: S1 Dataset — (XLSX) [file pone.0340819.s007.xlsx]

## Sheet: Raw_data_macrofauna_abudance
Project: CEME2402: Waihi Heat Experiment
Sample Collection: February 2024
Samples Collected by: Emily Douglas, Sarah Hailes, Orlano Lam-Gordillo and Drew Lohrer
Phyllum	Class	Order/Subclass	Family	TAXA	2.C.1	2.C.2	2.C.3	2.C.4	2.C.5	2.C.6	2.C.7	2.C.8	2.C.9	2.C.10	2.S.1	2.S.2	2.S.3	2.S.4	2.S.5	2.S.6	2.S.7	2.S.8	2.S.9	2.S.10	2.L.1	2.L.2	2.L.3	2.L.4	2.L.5	2.L.6	2.L.7	2.L.8	2.L.9	2.L.10	Total
Arthropoda	Malacostraca	Amphipoda	Melitidae	Melita awa	0	2	1	9	15	25	9	1	0	6	2	0	0	3	3	8	0	1	2	2	6	3	2	12	3	13	0	0	4	1	133
Arthropoda	Malacostraca	Amphipoda	Paracalliopidae	Paracalliope novizealandiae	1	0	0	0	0	0	0	0	0	2	0	0	0	0	0	0	0	0	0	0	0	0	0	0	0	0	0	0	0	0	3
Arthropoda	Malacostraca	Amphipoda	Corophiidae	Paracorophium excavatum	290	432	367	328	352	207	219	235	252	259	196	205	267	231	169	92	150	119	157	145	82	317	198	250	201	183	123	136	137	84	6383
Arthropoda	Malacostraca	Cumacea	Diastylidae	Colurostylis lemurum	0	0	0	0	0	0	0	0	0	0	0	0	0	0	0	0	0	0	0	1	0	0	0	0	0	0	0	0	0	0	1
Arthropoda	Malacostraca	Decapoda	Hymenosomatidae	Halicarcinus whitei	0	0	1	0	0	0	0	1	0	0	0	0	0	0	0	0	0	0	0	0	0	0	0	0	0	0	0	1	0	0	3
Arthropoda	Malacostraca	Decapoda	Macrophthalmidae	Hemiplax hirtipes	1	1	1	1	5	1	3	1	0	0	2	2	0	3	1	0	1	0	1	4	2	1	3	3	2	1	2	1	0	2	45
Arthropoda	Insecta	Diptera	Chironomidae	Chironomidae	0	0	0	0	0	0	0	0	0	1	0	0	0	0	0	0	0	0	0	0	0	0	0	0	0	0	0	0	0	0	1
Arthropoda	Malacostraca	Isopoda	Sphaeromatidae	Exosphaeroma planulum	0	1	1	0	0	0	0	0	0	1	1	0	0	0	0	0	0	0	0	0	0	0	1	1	0	1	1	0	0	0	8
Mollusca	Gastropoda	Littorinimorpha	Tateidae	Halopyrgus pupoides	7	3	7	0	0	0	1	1	2	4	6	7	3	14	2	10	2	7	4	1	3	14	22	7	7	6	11	6	1	10	168
Mollusca	Gastropoda	Littorinimorpha	Tateidae	Potamopyrgus estuarinus	2	7	0	0	0	0	0	0	0	2	7	0	1	3	0	3	2	0	0	0	3	4	2	3	0	2	3	1	1	1	47
Mollusca	Gastropoda	Neogastropoda	Buccinulidae	Cominella glandiformis	0	0	0	0	0	1	0	0	0	0	0	0	0	0	1	0	0	0	0	0	0	0	0	0	0	0	1	1	0	0	4
Annelida	Clitellata	Oligochaeta (subclass)		Oligochaeta	23	26	18	12	1	5	3	1	11	5	39	6	21	6	2	29	5	13	10	2	35	14	11	12	17	12	7	3	5	23	377
Annelida	Polychaeta	Phyllodocida	Nereididae	Ceratonereis sp	15	17	12	13	5	14	9	6	12	18	9	6	23	8	9	12	8	11	0	9	13	16	24	15	21	18	15	9	8	16	371
Annelida	Polychaeta	Phyllodocida	Microphthalmidae	Microphthalmus riseri	0	0	0	0	0	0	0	0	0	0	1	0	0	0	0	1	0	0	1	0	0	0	0	0	0	0	0	0	0	0	3
Annelida	Polychaeta	Phyllodocida	Nereididae	Nicon aestuariensis	1	2	0	4	3	6	4	2	7	5	1	3	2	4	2	3	10	6	18	7	1	3	4	3	3	4	3	5	7	4	127
Annelida	Polychaeta	Phyllodocida	Nereididae	Perinereis vallata	0	0	0	0	0	0	0	0	0	0	0	0	0	0	0	0	0	0	1	0	0	0	0	0	0	0	0	0	0	0	1
Annelida	Polychaeta	Scolecida (infra class)	Capitellidae	Capitella spp	6	4	5	8	0	1	0	1	4	3	3	0	2	6	0	6	1	6	15	0	2	3	3	1	6	5	3	13	1	1	109
Annelida	Polychaeta	Scolecida (infra class)	Paraonidae	Paradoneis lyra	2	0	0	0	0	0	0	0	0	0	0	0	0	0	0	0	0	0	0	0	0	0	0	0	0	0	0	0	0	0	2
Annelida	Polychaeta	Spionida	Spionidae	Microspio maori	3	17	8	12	2	2	0	7	14	4	10	3	7	5	8	6	12	6	1	4	13	8	6	4	12	6	5	6	3	13	207
Annelida	Polychaeta	Spionida	Spionidae	Scolecolepides benhami	3	2	6	4	3	5	7	4	3	8	5	4	6	2	3	4	1	5	4	4	3	4	1	4	2	4	8	7	6	14	136
Mollusca	Bivalvia	Venerida	Lasaeidae	Arthritica sp.5	13	41	7	0	36	48	41	9	12	15	26	5	21	23	5	30	19	20	24	6	23	21	7	34	7	39	9	19	33	19	612
Mollusca	Bivalvia	Venerida	Veneridae	Austrovenus stutchburyi	0	0	0	0	0	0	0	0	0	0	0	0	0	0	0	0	1	0	0	0	0	0	0	0	0	0	0	0	0	0	1
Arthropoda	Copepoda			Copepoda	0	0	0	14	0	0	0	0	0	0	0	2	0	0	0	0	0	0	0	1	1	0	0	0	2	0	0	0	0	0	20
Chaetognatha				Chaetognatha	0	0	0	0	0	0	0	0	0	0	0	1	0	0	0	0	0	0	0	0	0	0	0	0	0	0	0	0	0	0	1
Nemertea				Nemertea	1	0	0	0	0	0	0	0	0	0	1	0	0	0	0	1	0	0	0	0	0	0	0	0	1	2	0	0	0	0	6
																																			8769

## Sheet: Raw_data_temperature
Id	Treatment	Id	Site	Treat_Site	Position	Rep	Unique sample ID	Day	Date	mean	min	max	range	median
1	Control	1	Mud	Control.Mud	Below	1	2C1-B	1	2024-02-17	25.4323	20.9	28.9	8	25.95
2	Control	2	Mud	Control.Mud	Below	2	2C2-B	1	2024-02-17	26.6681	21.1	30.5	9.4	27.35
3	Control	3	Mud	Control.Mud	Below	3	2C3-B	1	2024-02-17	25.8716	21	29.3	8.3	26.6
4	Control	4	Mud	Control.Mud	Below	4	2C4-B	1	2024-02-17	24.3078	20.4	27.4	7	24.65
5	Control	5	Mud	Control.Mud	Below	5	2C5-B	1	2024-02-17	25.578	20.9	29.2	8.3	26.1
6	Control	6	Mud	Control.Mud	Below	6	2C6-B	1	2024-02-17	24.7103	20.6	27.8	7.2	25.2
7	Control	7	Mud	Control.Mud	Below	7	2C7-B	1	2024-02-17	25.6289	20.9	28.8	7.9	26.25
8	Control	8	Mud	Control.Mud	Below	8	2C8-B	1	2024-02-17	25.1552	20.8	28.4	7.6	25.65
9	Control	9	Mud	Control.Mud	Below	9	2C9-B	1	2024-02-17	25.3397	20.7	28.7	8	26
10	Control	10	Mud	Control.Mud	Below	10	2C10-B	1	2024-02-17	25.1647	20.9	28.1	7.2	25.7
11	Short	11	Mud	Short.Mud	Below	1	2S1-B	1	2024-02-17	27.8134	21.1	33	11.9	28.45
12	Short	12	Mud	Short.Mud	Below	2	2S2-B	1	2024-02-17	25.4254	20.7	30.2	9.5	25.6
13	Short	13	Mud	Short.Mud	Below	3	2S3-B	1	2024-02-17	28.9276	21	34.9	13.9	29.8
14	Short	14	Mud	Short.Mud	Below	4	2S4-B	1	2024-02-17	25.0267	20.6	29	8.4	25.25
15	Short	15	Mud	Short.Mud	Below	5	2S5-B	1	2024-02-17	26.2944	20.8	32.7	11.9	26.35
16	Short	16	Mud	Short.Mud	Below	6	2S6-B	1	2024-02-17	26.3047	20.8	31.3	10.5	26.7
17	Short	17	Mud	Short.Mud	Below	7	2S7-B	1	2024-02-17	26.1103	20.8	30.8	10	26.75
18	Short	18	Mud	Short.Mud	Below	8	2S8-B	1	2024-02-17	25.3194	20.6	29.9	9.3	25.7
19	Short	19	Mud	Short.Mud	Below	9	2S9-B	1	2024-02-17	24.2004	20.4	27.7	7.3	24.5
20	Short	20	Mud	Short.Mud	Below	10	2S10-B	1	2024-02-17	27.0487	20.7	32	11.3	27.7
21	Long	21	Mud	Long.Mud	Below	1	2L1-B	1	2024-02-17	27.0935	21.2	32.3	11.1	27.6
22	Long	22	Mud	Long.Mud	Below	2	2L2-B	1	2024-02-17	28.0677	21.2	34.1	12.9	28.6
23	Long	23	Mud	Long.Mud	Below	3	2L3-B	1	2024-02-17	26.8366	21.2	31.6	10.4	27.45
24	Long	24	Mud	Long.Mud	Below	4	2L4-B	1	2024-02-17	27.4621	20.6	32.7	12.1	28.2
25	Long	25	Mud	Long.Mud	Below	5	2L5-B	1	2024-02-17	26.428	20.9	32.2	11.3	26.65
26	Long	26	Mud	Long.Mud	Below	6	2L6-B	1	2024-02-17	25.5918	20.6	31	10.4	25.85
27	Long	27	Mud	Long.Mud	Below	7	2L7-B	1	2024-02-17	26.3556	20.6	31.9	11.3	26.75
28	Long	28	Mud	Long.Mud	Below	8	2L8-B	1	2024-02-17	26.6522	20.9	31.8	10.9	27.1
29	Long	29	Mud	Long.Mud	Below	9	2L9-B	1	2024-02-17	24.9909	20.5	29.2	8.7	25.3
30	Long	30	Mud	Long.Mud	Below	10	2L10-B	1	2024-02-17	26.3086	20.3	31.4	11.1	26.7
31	Control	31	Mud	Control.Mud	Below	1	2C1-B	2	2024-02-18	25.1285	20.8	28.1	7.3	25.3
32	Control	32	Mud	Control.Mud	Below	2	2C2-B	2	2024-02-18	25.1521	20.9	28.4	7.5	25.4
33	Control	33	Mud	Control.Mud	Below	3	2C3-B	2	2024-02-18	24.5983	20.9	27.4	6.5	24.9
34	Control	34	Mud	Control.Mud	Below	4	2C4-B	2	2024-02-18	23.2744	20.3	26	5.7	23.3
35	Control	35	Mud	Control.Mud	Below	5	2C5-B	2	2024-02-18	24.9145	20.8	27.8	7	25.3
36	Control	36	Mud	Control.Mud	Below	6	2C6-B	2	2024-02-18	24.3702	20.5	27.3	6.8	24.65
37	Control	37	Mud	Control.Mud	Below	7	2C7-B	2	2024-02-18	24.9335	20.7	28.3	7.6	25.05
38	Control	38	Mud	Control.Mud	Below	8	2C8-B	2	2024-02-18	23.8145	20.3	26.8	6.5	23.9
39	Control	39	Mud	Control.Mud	Below	9	2C9-B	2	2024-02-18	24.2037	20.5	27.1	6.6	24.5
40	Control	40	Mud	Control.Mud	Below	10	2C10-B	2	2024-02-18	23.8099	20.3	26.8	6.5	23.8
41	Short	41	Mud	Short.Mud	Below	1	2S1-B	2	2024-02-18	27.5273	21	33.1	12.1	27.9
42	Short	42	Mud	Short.Mud	Below	2	2S2-B	2	2024-02-18	25.2017	20.6	30.2	9.6	25.2
43	Short	43	Mud	Short.Mud	Below	3	2S3-B	2	2024-02-18	28.1612	21.3	33.7	12.4	28.85
44	Short	44	Mud	Short.Mud	Below	4	2S4-B	2	2024-02-18	25.8017	20.2	30.5	10.3	26.3
45	Short	45	Mud	Short.Mud	Below	5	2S5-B	2	2024-02-18	25.8405	20.5	30.4	9.9	26.2
46	Short	46	Mud	Short.Mud	Below	6	2S6-B	2	2024-02-18	27.1231	20.8	32.7	11.9	27.35
47	Short	47	Mud	Short.Mud	Below	7	2S7-B	2	2024-02-18	26.05	20.6	30.6	10	26.45
48	Short	48	Mud	Short.Mud	Below	8	2S8-B	2	2024-02-18	25.0062	20.2	29	8.8	25.15
49	Short	49	Mud	Short.Mud	Below	9	2S9-B	2	2024-02-18	24.1388	20.1	28	7.9	24.25
50	Short	50	Mud	Short.Mud	Below	10	2S10-B	2	2024-02-18	26.4872	20.6	30.1	9.5	27.15
51	Long	51	Mud	Long.Mud	Below	1	2L1-B	2	2024-02-18	26.7207	21.1	32.3	11.2	26.65
52	Long	52	Mud	Long.Mud	Below	2	2L2-B	2	2024-02-18	27.0004	21.1	32.6	11.5	27.05
53	Long	53	Mud	Long.Mud	Below	3	2L3-B	2	2024-02-18	26.7888	20.9	30.4	9.5	27.55
54	Long	54	Mud	Long.Mud	Below	4	2L4-B	2	2024-02-18	26.5901	20.7	31.3	10.6	26.9
55	Long	55	Mud	Long.Mud	Below	5	2L5-B	2	2024-02-18	26.4686	20.7	30.9	10.2	27
56	Long	56	Mud	Long.Mud	Below	6	2L6-B	2	2024-02-18	25.355	20.2	29.6	9.4	25.7
57	Long	57	Mud	Long.Mud	Below	7	2L7-B	2	2024-02-18	25.8603	20.4	30.2	9.8	26.2
58	Long	58	Mud	Long.Mud	Below	8	2L8-B	2	2024-02-18	26.2934	20.8	30.2	9.4	26.55
59	Long	59	Mud	Long.Mud	Below	9	2L9-B	2	2024-02-18	24.7698	20.2	28.7	8.5	24.9
60	Long	60	Mud	Long.Mud	Below	10	2L10-B	2	2024-02-18	25.781	20.5	30.3	9.8	25.85
61	Control	61	Mud	Control.Mud	Below	1	2C1-B	3	2024-02-19	26.2096	22.8	27.6	4.8	26.85
62	Control	62	Mud	Control.Mud	Below	2	2C2-B	3	2024-02-19	26.8375	23.2	28.6	5.4	27.3
63	Control	63	Mud	Control.Mud	Below	3	2C3-B	3	2024-02-19	25.9133	22.9	27.2	4.3	26.3
64	Control	64	Mud	Control.Mud	Below	4	2C4-B	3	2024-02-19	25.0196	22.2	26.8	4.6	25.2
65	Control	65	Mud	Control.Mud	Below	5	2C5-B	3	2024-02-19	26.3687	23	27.9	4.9	26.8
66	Control	66	Mud	Control.Mud	Below	6	2C6-B	3	2024-02-19	25.4558	22.4	27.1	4.7	25.85
67	Control	67	Mud	Control.Mud	Below	7	2C7-B	3	2024-02-19	26.855	23.4	28.3	4.9	27.45
68	Control	68	Mud	Control.Mud	Below	8	2C8-B	3	2024-02-19	25.7004	22.5	27.3	4.8	26.05
69	Control	69	Mud	Control.Mud	Below	9	2C9-B	3	2024-02-19	25.0683	22.2	26.8	4.6	25.3
70	Control	70	Mud	Control.Mud	Below	10	2C10-B	3	2024-02-19	24.9379	21.6	27.1	5.5	25.2
71	Short	71	Mud	Short.Mud	Below	1	2S1-B	3	2024-02-19	30.0329	23.5	34.7	11.2	30.1
72	Short	72	Mud	Short.Mud	Below	2	2S2-B	3	2024-02-19	26.6971	22.3	31.1	8.8	26.5
73	Short	73	Mud	Short.Mud	Below	3	2S3-B	3	2024-02-19	31.4975	24.6	36.3	11.7	31.35
74	Short	74	Mud	Short.Mud	Below	4	2S4-B	3	2024-02-19	27.7171	22.7	32.1	9.4	27.75
75	Short	75	Mud	Short.Mud	Below	5	2S5-B	3	2024-02-19	28.7429	22.5	34	11.5	28.7
76	Short	76	Mud	Short.Mud	Below	6	2S6-B	3	2024-02-19	29.8596	23.4	35.4	12	29.35
77	Short	77	Mud	Short.Mud	Below	7	2S7-B	3	2024-02-19	28.1333	22.7	32.9	10.2	28.05
78	Short	78	Mud	Short.Mud	Below	8	2S8-B	3	2024-02-19	26.5354	21.6	31.1	9.5	26.65
79	Short	79	Mud	Short.Mud	Below	9	2S9-B	3	2024-02-19	25.6025	21.2	30.1	8.9	25.6
80	Short	80	Mud	Short.Mud	Below	10	2S10-B	3	2024-02-19	28.695	23.2	31.8	8.6	28.95
81	Long	81	Mud	Long.Mud	Below	1	2L1-B	3	2024-02-19	30.2825	23.9	35.2	11.3	30.1
82	Long	82	Mud	Long.Mud	Below	2	2L2-B	3	2024-02-19	28.0771	23.6	31.7	8.1	27.9
83	Long	83	Mud	Long.Mud	Below	3	2L3-B	3	2024-02-19	29.7158	23.6	33.9	10.3	29.6
84	Long	84	Mud	Long.Mud	Below	4	2L4-B	3	2024-02-19	29.1471	22.9	33	10.1	29.3
85	Long	85	Mud	Long.Mud	Below	5	2L5-B	3	2024-02-19	27.7488	22.9	30.6	7.7	28
86	Long	86	Mud	Long.Mud	Below	6	2L6-B	3	2024-02-19	28.0663	22.5	32.1	9.6	28.35
87	Long	87	Mud	Long.Mud	Below	7	2L7-B	3	2024-02-19	28.3671	22.5	33.1	10.6	28.3
88	Long	88	Mud	Long.Mud	Below	8	2L8-B	3	2024-02-19	27.9042	22.8	31.5	8.7	28.3
89	Long	89	Mud	Long.Mud	Below	9	2L9-B	3	2024-02-19	26.6154	21.7	30.7	9	26.7
90	Long	90	Mud	Long.Mud	Below	10	2L10-B	3	2024-02-19	27.7092	22.5	31.9	9.4	27.7
91	Control	91	Mud	Control.Mud	Below	1	2C1-B	4	2024-02-20	26.3304	25.4	26.7	1.3	26.4
92	Control	92	Mud	Control.Mud	Below	2	2C2-B	4	2024-02-20	26.6992	25.5	27.5	2	26.7
93	Control	93	Mud	Control.Mud	Below	3	2C3-B	4	2024-02-20	25.5967	24.7	26.3	1.6	25.5
94	Control	94	Mud	Control.Mud	Below	4	2C4-B	4	2024-02-20	25.2267	23.9	25.9	2	25.3
95	Control	95	Mud	Control.Mud	Below	5	2C5-B	4	2024-02-20	26.0675	25.2	26.6	1.4	26.1
96	Control	96	Mud	Control.Mud	Below	6	2C6-B	4	2024-02-20	25.4363	24.4	26	1.6	25.4
97	Control	97	Mud	Control.Mud	Below	7	2C7-B	4	2024-02-20	26.1588	24.9	26.8	1.9	26.15
98	Control	98	Mud	Control.Mud	Below	8	2C8-B	4	2024-02-20	25.7646	24.7	26.4	1.7	25.8
99	Control	99	Mud	Control.Mud	Below	9	2C9-B	4	2024-02-20	25.2233	24.1	25.9	1.8	25.1
100	Control	100	Mud	Control.Mud	Below	10	2C10-B	4	2024-02-20	25.1125	23.8	25.9	2.1	25.1
101	Short	101	Mud	Short.Mud	Below	1	2S1-B	4	2024-02-20	30.4896	26.7	32.5	5.8	30.4
102	Short	102	Mud	Short.Mud	Below	2	2S2-B	4	2024-02-20	27.8725	24.8	30	5.2	28
103	Short	103	Mud	Short.Mud	Below	3	2S3-B	4	2024-02-20	30.1104	26.7	32.2	5.5	29.8
104	Short	104	Mud	Short.Mud	Below	4	2S4-B	4	2024-02-20	28.4433	25.2	29.8	4.6	28.6
105	Short	105	Mud	Short.Mud	Below	5	2S5-B	4	2024-02-20	28.26	25	30	5	28.3
106	Short	106	Mud	Short.Mud	Below	6	2S6-B	4	2024-02-20	29.8746	26.3	31.5	5.2	29.8
107	Short	107	Mud	Short.Mud	Below	7	2S7-B	4	2024-02-20	28.3912	24.9	30.5	5.6	28.5
108	Short	108	Mud	Short.Mud	Below	8	2S8-B	4	2024-02-20	27.0933	23.6	29.5	5.9	27.3
109	Short	109	Mud	Short.Mud	Below	9	2S9-B	4	2024-02-20	26.4371	23.2	28.8	5.6	26.65
110	Short	110	Mud	Short.Mud	Below	10	2S10-B	4	2024-02-20	29.5683	26.1	31.6	5.5	29.4
111	Long	111	Mud	Long.Mud	Below	1	2L1-B	4	2024-02-20	30.5212	27.2	32.2	5	30.4
112	Long	112	Mud	Long.Mud	Below	2	2L2-B	4	2024-02-20	29.2004	26.3	30.6	4.3	29.2
113	Long	113	Mud	Long.Mud	Below	3	2L3-B	4	2024-02-20	29.3513	25.4	31.4	6	29.45
114	Long	114	Mud	Long.Mud	Below	4	2L4-B	4	2024-02-20	30.1342	26	32.3	6.3	30.1
115	Long	115	Mud	Long.Mud	Below	5	2L5-B	4	2024-02-20	29.4779	25.9	31.4	5.5	29.5
116	Long	116	Mud	Long.Mud	Below	6	2L6-B	4	2024-02-20	28.5038	24.9	30.9	6	28.6
117	Long	117	Mud	Long.Mud	Below	7	2L7-B	4	2024-02-20	29.065	25.4	31.2	5.8	29
118	Long	118	Mud	Long.Mud	Below	8	2L8-B	4	2024-02-20	28.515	25.2	30.6	5.4	28.6
119	Long	119	Mud	Long.Mud	Below	9	2L9-B	4	2024-02-20	28.0346	24.7	30.4	5.7	28.2
120	Long	120	Mud	Long.Mud	Below	10	2L10-B	4	2024-02-20	28.2083	25.2	29.9	4.7	28.35
121	Control	121	Mud	Control.Mud	Below	1	2C1-B	5	2024-02-21	28.4542	26.6	29.4	2.8	28.6
122	Control	122	Mud	Control.Mud	Below	2	2C2-B	5	2024-02-21	28.1881	27.5	28.6	1.1	28.2
123	Control	123	Mud	Control.Mud	Below	3	2C3-B	5	2024-02-21	26.7751	25.8	27.4	1.6	27
124	Control	124	Mud	Control.Mud	Below	4	2C4-B	5	2024-02-21	26.6688	25.4	27.4	2	26.8
125	Control	125	Mud	Control.Mud	Below	5	2C5-B	5	2024-02-21	26.7941	25.9	27.5	1.6	26.9
126	Control	126	Mud	Control.Mud	Below	6	2C6-B	5	2024-02-21	26.5688	25.6	27.2	1.6	26.7
127	Control	127	Mud	Control.Mud	Below	7	2C7-B	5	2024-02-21	27.7036	26.8	28.1	1.3	27.9
128	Control	128	Mud	Control.Mud	Below	8	2C8-B	5	2024-02-21	27.0016	25.8	27.5	1.7	27.4
129	Control	129	Mud	Control.Mud	Below	9	2C9-B	5	2024-02-21	26.3656	25	27.3	2.3	26.6
130	Control	130	Mud	Control.Mud	Below	10	2C10-B	5	2024-02-21	26.4838	25.1	27.3	2.2	26.7
131	Short	131	Mud	Short.Mud	Below	1	2S1-B	5	2024-02-21	31.7379	29.1	33.1	4	32.2
132	Short	132	Mud	Short.Mud	Below	2	2S2-B	5	2024-02-21	29.4929	25.6	31.4	5.8	30.4
133	Short	133	Mud	Short.Mud	Below	3	2S3-B	5	2024-02-21	33.9028	29.6	36.1	6.5	34.5
134	Short	134	Mud	Short.Mud	Below	4	2S4-B	5	2024-02-21	30.1237	26.8	31.8	5	30.8
135	Short	135	Mud	Short.Mud	Below	5	2S5-B	5	2024-02-21	30.1984	26.4	32	5.6	31.2
136	Short	136	Mud	Short.Mud	Below	6	2S6-B	5	2024-02-21	32.0277	27.9	33.7	5.8	32.8
137	Short	137	Mud	Short.Mud	Below	7	2S7-B	5	2024-02-21	29.3466	25	31.2	6.2	30.6
138	Short	138	Mud	Short.Mud	Below	8	2S8-B	5	2024-02-21	27.7783	24.3	30.4	6.1	28.4
139	Short	139	Mud	Short.Mud	Below	9	2S9-B	5	2024-02-21	28.2968	23.8	30.5	6.7	29.2
140	Short	140	Mud	Short.Mud	Below	10	2S10-B	5	2024-02-21	31.1063	27.1	33.8	6.7	31.5
141	Long	141	Mud	Long.Mud	Below	1	2L1-B	5	2024-02-21	32.4194	28.5	34.7	6.2	32.8
142	Long	142	Mud	Long.Mud	Below	2	2L2-B	5	2024-02-21	31.4676	27.6	33.4	5.8	32.2
143	Long	143	Mud	Long.Mud	Below	3	2L3-B	5	2024-02-21	30.1668	26.4	32.4	6	31.2
144	Long	144	Mud	Long.Mud	Below	4	2L4-B	5	2024-02-21	31.5221	28.1	32.9	4.8	32.1
145	Long	145	Mud	Long.Mud	Below	5	2L5-B	5	2024-02-21	31.4609	27.1	33.2	6.1	32.5
146	Long	146	Mud	Long.Mud	Below	6	2L6-B	5	2024-02-21	29.5727	25.6	31.5	5.9	30.8
147	Long	147	Mud	Long.Mud	Below	7	2L7-B	5	2024-02-21	31.3945	26.3	33.9	7.6	32.1
148	Long	148	Mud	Long.Mud	Below	8	2L8-B	5	2024-02-21	29.5929	25.5	31.5	6	30.8
149	Long	149	Mud	Long.Mud	Below	9	2L9-B	5	2024-02-21	29.6285	25.2	31.7	6.5	30.8
150	Long	150	Mud	Long.Mud	Below	10	2L10-B	5	2024-02-21	30.6597	26.8	32.6	5.8	31.5
151	Control	151	Mud	Control.Mud	Below	1	2C1-B	6	2024-02-22	24.4262	24	24.8	0.8	24.4
152	Control	152	Mud	Control.Mud	Below	2	2C2-B	6	2024-02-22	24.533	24	25	1	24.5
153	Control	153	Mud	Control.Mud	Below	3	2C3-B	6	2024-02-22	24.5369	23.9	25	1.1	24.5
154	Control	154	Mud	Control.Mud	Below	4	2C4-B	6	2024-02-22	24.2841	24	24.6	0.6	24.2
155	Control	155	Mud	Control.Mud	Below	5	2C5-B	6	2024-02-22	24.5918	23.8	25	1.2	24.6
156	Control	156	Mud	Control.Mud	Below	6	2C6-B	6	2024-02-22	24.5167	23.7	24.9	1.2	24.5
157	Control	157	Mud	Control.Mud	Below	7	2C7-B	6	2024-02-22	24.9137	24.1	25.5	1.4	24.9
158	Control	158	Mud	Control.Mud	Below	8	2C8-B	6	2024-02-22	24.3867	23.3	24.7	1.4	24.5
159	Control	159	Mud	Control.Mud	Below	9	2C9-B	6	2024-02-22	24.1	23.1	24.7	1.6	24.2
160	Control	160	Mud	Control.Mud	Below	10	2C10-B	6	2024-02-22	24.5339	23.7	24.9	1.2	24.6
161	Short	161	Mud	Short.Mud	Below	1	2S1-B	6	2024-02-22	24.8292	24	25.4	1.4	24.8
162	Short	162	Mud	Short.Mud	Below	2	2S2-B	6	2024-02-22	24.4223	24	24.7	0.7	24.4
163	Short	163	Mud	Short.Mud	Below	3	2S3-B	6	2024-02-22	24.9524	23.8	25.6	1.8	25
164	Short	164	Mud	Short.Mud	Below	4	2S4-B	6	2024-02-22	24.7532	23.8	25.3	1.5	24.7
165	Short	165	Mud	Short.Mud	Below	5	2S5-B	6	2024-02-22	24.7107	24.1	25.1	1	24.6
166	Short	166	Mud	Short.Mud	Below	6	2S6-B	6	2024-02-22	25.0305	23.9	25.6	1.7	25.1
167	Short	167	Mud	Short.Mud	Below	7	2S7-B	6	2024-02-22	24.6026	23.9	25	1.1	24.6
168	Short	168	Mud	Short.Mud	Below	8	2S8-B	6	2024-02-22	24.5966	24.2	25	0.8	24.5
169	Short	169	Mud	Short.Mud	Below	9	2S9-B	6	2024-02-22	24.4777	23.8	24.7	0.9	24.5
170	Short	170	Mud	Short.Mud	Below	10	2S10-B	6	2024-02-22	24.6893	23.5	25.2	1.7	24.8
171	Long	171	Mud	Long.Mud	Below	1	2L1-B	6	2024-02-22	25.712	24.7	26.5	1.8	25.7
172	Long	172	Mud	Long.Mud	Below	2	2L2-B	6	2024-02-22	25.1249	24.5	25.6	1.1	25.2
173	Long	173	Mud	Long.Mud	Below	3	2L3-B	6	2024-02-22	25.7987	24.5	26.7	2.2	26
174	Long	174	Mud	Long.Mud	Below	4	2L4-B	6	2024-02-22	26.0923	24.9	27.1	2.2	26.1
175	Long	175	Mud	Long.Mud	Below	5	2L5-B	6	2024-02-22	24.9412	24.3	25.4	1.1	24.9
176	Long	176	Mud	Long.Mud	Below	6	2L6-B	6	2024-02-22	24.9155	24.5	25.4	0.9	24.9
177	Long	177	Mud	Long.Mud	Below	7	2L7-B	6	2024-02-22	25.5798	24.7	26.5	1.8	25.6
178	Long	178	Mud	Long.Mud	Below	8	2L8-B	6	2024-02-22	25.179	24.6	25.8	1.2	25.2
179	Long	179	Mud	Long.Mud	Below	9	2L9-B	6	2024-02-22	25.2378	24.5	25.9	1.4	25.3
180	Long	180	Mud	Long.Mud	Below	10	2L10-B	6	2024-02-22	25.6112	24.6	26.4	1.8	25.7
181	Control	181	Mud	Control.Mud	Below	1	2C1-B	7	2024-02-23	24.8685	23.9	25.6	1.7	24.9
182	Control	182	Mud	Control.Mud	Below	2	2C2-B	7	2024-02-23	24.5006	23.6	25.3	1.7	24.6
183	Control	183	Mud	Control.Mud	Below	3	2C3-B	7	2024-02-23	23.8912	23	24.7	1.7	24.1
184	Control	184	Mud	Control.Mud	Below	4	2C4-B	7	2024-02-23	23.7425	23	24.3	1.3	23.8
185	Control	185	Mud	Control.Mud	Below	5	2C5-B	7	2024-02-23	24.4309	23.6	25.2	1.6	24.5
186	Control	186	Mud	Control.Mud	Below	6	2C6-B	7	2024-02-23	23.8829	23.1	24.6	1.5	23.9
187	Control	187	Mud	Control.Mud	Below	7	2C7-B	7	2024-02-23	24.1254	23.2	25.1	1.9	24.3
188	Control	188	Mud	Control.Mud	Below	8	2C8-B	7	2024-02-23	23.7729	23.2	24.4	1.2	23.8
189	Control	189	Mud	Control.Mud	Below	9	2C9-B	7	2024-02-23	23.4547	22.8	24.1	1.3	23.5
190	Control	190	Mud	Control.Mud	Below	10	2C10-B	7	2024-02-23	23.9221	23.3	24.6	1.3	23.9
191	Short	191	Mud	Short.Mud	Below	1	2S1-B	7	2024-02-23	25.7702	24.3	27.4	3.1	25.9
192	Short	192	Mud	Short.Mud	Below	2	2S2-B	7	2024-02-23	25.137	24.3	25.9	1.6	25.2
193	Short	193	Mud	Short.Mud	Below	3	2S3-B	7	2024-02-23	25.5983	24.1	27.1	3	25.8
194	Short	194	Mud	Short.Mud	Below	4	2S4-B	7	2024-02-23	25.5762	24.4	26.8	2.4	25.6
195	Short	195	Mud	Short.Mud	Below	5	2S5-B	7	2024-02-23	25.1138	24	26	2	25.2
196	Short	196	Mud	Short.Mud	Below	6	2S6-B	7	2024-02-23	25.1215	23.8	26.5	2.7	25.3
197	Short	197	Mud	Short.Mud	Below	7	2S7-B	7	2024-02-23	24.0304	23.4	24.6	1.2	24.1
198	Short	198	Mud	Short.Mud	Below	8	2S8-B	7	2024-02-23	24.037	23.4	24.6	1.2	24.1
199	Short	199	Mud	Short.Mud	Below	9	2S9-B	7	2024-02-23	24.3956	23.8	24.9	1.1	24.4
200	Short	200	Mud	Short.Mud	Below	10	2S10-B	7	2024-02-23	24.6127	23.7	25.6	1.9	24.7
201	Long	201	Mud	Long.Mud	Below	1	2L1-B	7	2024-02-23	26.7431	25.3	27.5	2.2	26.9
202	Long	202	Mud	Long.Mud	Below	2	2L2-B	7	2024-02-23	26.2232	25.4	26.9	1.5	26.2
203	Long	203	Mud	Long.Mud	Below	3	2L3-B	7	2024-02-23	25.6282	24.3	26.6	2.3	25.6
204	Long	204	Mud	Long.Mud	Below	4	2L4-B	7	2024-02-23	26.9895	25.1	28.1	3	27.1
205	Long	205	Mud	Long.Mud	Below	5	2L5-B	7	2024-02-23	25.6801	24.4	26.6	2.2	25.7
206	Long	206	Mud	Long.Mud	Below	6	2L6-B	7	2024-02-23	25.1044	23.9	25.7	1.8	25.2
207	Long	207	Mud	Long.Mud	Below	7	2L7-B	7	2024-02-23	25.9746	23.9	27	3.1	26.1
208	Long	208	Mud	Long.Mud	Below	8	2L8-B	7	2024-02-23	25.8536	24.2	26.6	2.4	26
209	Long	209	Mud	Long.Mud	Below	9	2L9-B	7	2024-02-23	24.4442	23.5	25.1	1.6	24.4
210	Long	210	Mud	Long.Mud	Below	10	2L10-B	7	2024-02-23	25.7006	23.9	26.6	2.7	25.8
211	Control	211	Sand	Control.Sand	Below	1	1C1-B	1	2024-02-16	24.3	20.6	28	7.4	24.3
212	Control	212	Sand	Control.Sand	Below	2	1C2-B	1	2024-02-16	22.9	20.1	25.8	5.7	22.9
213	Control	213	Sand	Control.Sand	Below	3	1C3-B	1	2024-02-16	24.4	20.4	28	7.6	24.5
214	Control	214	Sand	Control.Sand	Below	4	1C4-B	1	2024-02-16	23.6	20.3	27	6.7	23.6
215	Control	215	Sand	Control.Sand	Below	5	1C5-B	1	2024-02-16	23.5	20.3	26.6	6.3	23.5
216	Control	216	Sand	Control.Sand	Below	6	1C6-B	1	2024-02-16	23.1	20.4	26	5.6	23
217	Control	217	Sand	Control.Sand	Below	7	1C7-B	1	2024-02-16	23.2	20.2	26.2	6	23.1
218	Control	218	Sand	Control.Sand	Below	8	1C8-B	1	2024-02-16	25	21	28.4	7.4	25.1
219	Control	219	Sand	Control.Sand	Below	9	1C9-B	1	2024-02-16	24.1	20.6	27.4	6.8	24.2
220	Control	220	Sand	Control.Sand	Below	10	1C10-B	1	2024-02-16	23.4	20.2	26.8	6.6	23.4
221	Short	221	Sand	Short.Sand	Below	1	1S1-B	1	2024-02-16	24.5	20.3	28.4	8.1	24.7
222	Short	222	Sand	Short.Sand	Below	2	1S2-B	1	2024-02-16	24	20.1	27.5	7.4	24.1
223	Short	223	Sand	Short.Sand	Below	3	1S3-B	1	2024-02-16	25.3	20.7	29.4	8.7	25.4
224	Short	224	Sand	Short.Sand	Below	4	1S4-B	1	2024-02-16	25.2	20.7	29.2	8.5	25.5
225	Short	225	Sand	Short.Sand	Below	5	1S5-B	1	2024-02-16	25.7	20.8	30	9.2	25.8
226	Short	226	Sand	Short.Sand	Below	6	1S6-B	1	2024-02-16	26.4	21.2	30.4	9.2	26.7
227	Short	227	Sand	Short.Sand	Below	7	1S7-B	1	2024-02-16	26	21	30.2	9.2	26.1
228	Short	228	Sand	Short.Sand	Below	8	1S8-B	1	2024-02-16	23.5	20.1	27.1	7	23.5
229	Short	229	Sand	Short.Sand	Below	9	1S9-B	1	2024-02-16	26.2	21.1	30.2	9.1	26.8
230	Short	230	Sand	Short.Sand	Below	10	1S10-B	1	2024-02-16	25.6	20.9	29.5	8.6	25.8
231	Long	231	Sand	Long.Sand	Below	1	1L1-B	1	2024-02-16	24.3	20.4	27.6	7.2	24.5
232	Long	232	Sand	Long.Sand	Below	2	1L2-B	1	2024-02-16	24.6	20.4	28.8	8.4	24.6
233	Long	233	Sand	Long.Sand	Below	3	1L3-B	1	2024-02-16	25.7	20.4	30.3	9.9	25.9
234	Long	234	Sand	Long.Sand	Below	4	1L4-B	1	2024-02-16	23.1	20.1	26.4	6.3	23.1
235	Long	235	Sand	Long.Sand	Below	5	1L5-B	1	2024-02-16	23.5	20.3	27	6.7	23.4
236	Long	236	Sand	Long.Sand	Below	6	1L6-B	1	2024-02-16	24.4	20.3	28.1	7.8	24.4
237	Long	237	Sand	Long.Sand	Below	7	1L7-B	1	2024-02-16	25.6	20.7	29.9	9.2	25.5
238	Long	238	Sand	Long.Sand	Below	8	1L8-B	1	2024-02-16	24.1	20.4	27.9	7.5	24.2
239	Long	239	Sand	Long.Sand	Below	9	1L9-B	1	2024-02-16	22.7	20.3	25.7	5.4	22.7
240	Long	240	Sand	Long.Sand	Below	10	1L10-B	1	2024-02-16	24.9	20.8	29	8.2	25.1
241	Control	241	Sand	Control.Sand	Below	1	1C1-B	2	2024-02-17	24.6	19.8	28.6	8.8	25.6
242	Control	242	Sand	Control.Sand	Below	2	1C2-B	2	2024-02-17	24.4	20	28.7	8.7	24.7
243	Control	243	Sand	Control.Sand	Below	3	1C3-B	2	2024-02-17	24.2	19.8	28.3	8.5	24.7
244	Control	244	Sand	Control.Sand	Below	4	1C4-B	2	2024-02-17	23.8	19.9	28	8.1	24.2
245	Control	245	Sand	Control.Sand	Below	5	1C5-B	2	2024-02-17	23.9	20.1	27.5	7.4	24.3
246	Control	246	Sand	Control.Sand	Below	6	1C6-B	2	2024-02-17	23.4	20	26.9	6.9	23.6
247	Control	247	Sand	Control.Sand	Below	7	1C7-B	2	2024-02-17	23.6	19.8	27.7	7.9	23.9
248	Control	248	Sand	Control.Sand	Below	8	1C8-B	2	2024-02-17	24.9	20.1	29.2	9.1	25.9
249	Control	249	Sand	Control.Sand	Below	9	1C9-B	2	2024-02-17	24.4	20	28.7	8.7	24.9
250	Control	250	Sand	Control.Sand	Below	10	1C10-B	2	2024-02-17	23.8	20.1	27.8	7.7	24.1
251	Short	251	Sand	Short.Sand	Below	1	1S1-B	2	2024-02-17	25.2	19.9	30.4	10.5	25.5
252	Short	252	Sand	Short.Sand	Below	2	1S2-B	2	2024-02-17	24.7	19.9	30.3	10.4	24.8
253	Short	253	Sand	Short.Sand	Below	3	1S3-B	2	2024-02-17	26	19.8	31.7	11.9	26.4
254	Short	254	Sand	Short.Sand	Below	4	1S4-B	2	2024-02-17	25.5	19.9	30.8	10.9	26.4
255	Short	255	Sand	Short.Sand	Below	5	1S5-B	2	2024-02-17	25.3	19.9	30.4	10.5	25.9
256	Short	256	Sand	Short.Sand	Below	6	1S6-B	2	2024-02-17	26.7	19.9	32.4	12.5	27.6
257	Short	257	Sand	Short.Sand	Below	7	1S7-B	2	2024-02-17	26.5	19.8	31.8	12	27.4
258	Short	258	Sand	Short.Sand	Below	8	1S8-B	2	2024-02-17	24.2	19.8	28.9	9.1	24.4
259	Short	259	Sand	Short.Sand	Below	9	1S9-B	2	2024-02-17	26.5	20	32	12	27.6
260	Short	260	Sand	Short.Sand	Below	10	1S10-B	2	2024-02-17	26.2	20.1	31.8	11.7	27
261	Long	261	Sand	Long.Sand	Below	1	1L1-B	2	2024-02-17	25.5	20	31.1	11.1	25.8
262	Long	262	Sand	Long.Sand	Below	2	1L2-B	2	2024-02-17	25.1	19.9	30.4	10.5	25.4
263	Long	263	Sand	Long.Sand	Below	3	1L3-B	2	2024-02-17	25.8	20	31.1	11.1	26.4
264	Long	264	Sand	Long.Sand	Below	4	1L4-B	2	2024-02-17	24.1	20	28.9	8.9	24.2
265	Long	265	Sand	Long.Sand	Below	5	1L5-B	2	2024-02-17	24	20.1	28.5	8.4	23.9
266	Long	266	Sand	Long.Sand	Below	6	1L6-B	2	2024-02-17	25.5	20	31.9	11.9	25.6
267	Long	267	Sand	Long.Sand	Below	7	1L7-B	2	2024-02-17	25.8	19.9	31.4	11.5	26.3
268	Long	268	Sand	Long.Sand	Below	8	1L8-B	2	2024-02-17	25.3	20	30.9	10.9	25.5
269	Long	269	Sand	Long.Sand	Below	9	1L9-B	2	2024-02-17	23.4	20.2	27.6	7.4	23.3
270	Long	270	Sand	Long.Sand	Below	10	1L10-B	2	2024-02-17	25.8	20.3	31.2	10.9	26.1
271	Control	271	Sand	Control.Sand	Below	1	1C1-B	3	2024-02-18	24.5179	20.2	28	7.8	24.6
272	Control	272	Sand	Control.Sand	Below	2	1C2-B	3	2024-02-18	24.4167	20.3	28.3	8	24.4
273	Control	273	Sand	Control.Sand	Below	3	1C3-B	3	2024-02-18	24.5058	19.9	28.2	8.3	24.7
274	Control	274	Sand	Control.Sand	Below	4	1C4-B	3	2024-02-18	24.1317	20.2	27.6	7.4	24.3
275	Control	275	Sand	Control.Sand	Below	5	1C5-B	3	2024-02-18	23.8525	20.1	27.5	7.4	23.9
276	Control	276	Sand	Control.Sand	Below	6	1C6-B	3	2024-02-18	23.445	20.1	26.6	6.5	23.5
277	Control	277	Sand	Control.Sand	Below	7	1C7-B	3	2024-02-18	23.4529	20	26.9	6.9	23.5
278	Control	278	Sand	Control.Sand	Below	8	1C8-B	3	2024-02-18	25.1421	20.5	29.1	8.6	25.1
279	Control	279	Sand	Control.Sand	Below	9	1C9-B	3	2024-02-18	24.4642	20.2	28	7.8	24.6
280	Control	280	Sand	Control.Sand	Below	10	1C10-B	3	2024-02-18	23.9004	20.1	27.5	7.4	23.9
281	Short	281	Sand	Short.Sand	Below	1	1S1-B	3	2024-02-18	26.11	20.1	30.4	10.3	26.6
282	Short	282	Sand	Short.Sand	Below	2	1S2-B	3	2024-02-18	25.3863	20	30.4	10.4	25.65
283	Short	283	Sand	Short.Sand	Below	3	1S3-B	3	2024-02-18	26.7679	20.4	31	10.6	27.35
284	Short	284	Sand	Short.Sand	Below	4	1S4-B	3	2024-02-18	26.4088	20.2	30.6	10.4	26.9
285	Short	285	Sand	Short.Sand	Below	5	1S5-B	3	2024-02-18	26.3188	20.4	30.5	10.1	26.65
286	Short	286	Sand	Short.Sand	Below	6	1S6-B	3	2024-02-18	27.0354	20	31.6	11.6	27.6
287	Short	287	Sand	Short.Sand	Below	7	1S7-B	3	2024-02-18	27.0525	20.7	31.8	11.1	27.4
288	Short	288	Sand	Short.Sand	Below	8	1S8-B	3	2024-02-18	24.5	19.8	28.6	8.8	24.7
289	Short	289	Sand	Short.Sand	Below	9	1S9-B	3	2024-02-18	27.1962	20.6	31.2	10.6	27.85
290	Short	290	Sand	Short.Sand	Below	10	1S10-B	3	2024-02-18	26.7333	20.5	30.7	10.2	27.1
291	Long	291	Sand	Long.Sand	Below	1	1L1-B	3	2024-02-18	26.265	20.4	31.1	10.7	26.55
292	Long	292	Sand	Long.Sand	Below	2	1L2-B	3	2024-02-18	26.0263	20.3	30.4	10.1	26.4
293	Long	293	Sand	Long.Sand	Below	3	1L3-B	3	2024-02-18	26.8704	20.4	31.5	11.1	27.35
294	Long	294	Sand	Long.Sand	Below	4	1L4-B	3	2024-02-18	24.5771	20.1	28.8	8.7	24.7
295	Long	295	Sand	Long.Sand	Below	5	1L5-B	3	2024-02-18	24.6929	20	29.1	9.1	24.9
296	Long	296	Sand	Long.Sand	Below	6	1L6-B	3	2024-02-18	25.5525	20.3	29.8	9.5	25.7
297	Long	297	Sand	Long.Sand	Below	7	1L7-B	3	2024-02-18	26.7767	20.5	31.5	11	27.1
298	Long	298	Sand	Long.Sand	Below	8	1L8-B	3	2024-02-18	25.585	20.1	29.9	9.8	25.95
299	Long	299	Sand	Long.Sand	Below	9	1L9-B	3	2024-02-18	23.6329	20.2	27.6	7.4	23.6
300	Long	300	Sand	Long.Sand	Below	10	1L10-B	3	2024-02-18	26.4108	20.5	31	10.5	26.75
301	Control	301	Sand	Control.Sand	Below	1	1C1-B	4	2024-02-19	25.8283	21.6	28.4	6.8	26.4
302	Control	302	Sand	Control.Sand	Below	2	1C2-B	4	2024-02-19	25.7162	21.6	28.7	7.1	26.15
303	Control	303	Sand	Control.Sand	Below	3	1C3-B	4	2024-02-19	25.4842	21.4	28.1	6.7	25.9
304	Control	304	Sand	Control.Sand	Below	4	1C4-B	4	2024-02-19	25.62	21.4	28.7	7.3	26
305	Control	305	Sand	Control.Sand	Below	5	1C5-B	4	2024-02-19	24.9229	21.1	27.6	6.5	25.15
306	Control	306	Sand	Control.Sand	Below	6	1C6-B	4	2024-02-19	24.5729	21.2	27	5.8	24.9
307	Control	307	Sand	Control.Sand	Below	7	1C7-B	4	2024-02-19	24.7704	21	27.8	6.8	25
308	Control	308	Sand	Control.Sand	Below	8	1C8-B	4	2024-02-19	26.6429	22.1	29.5	7.4	27.05
309	Control	309	Sand	Control.Sand	Below	9	1C9-B	4	2024-02-19	25.955	21.6	28.6	7	26.55
310	Control	310	Sand	Control.Sand	Below	10	1C10-B	4	2024-02-19	24.8163	21.1	27.5	6.4	25.25
311	Short	311	Sand	Short.Sand	Below	1	1S1-B	4	2024-02-19	27.7858	21.7	32.8	11.1	28.55
312	Short	312	Sand	Short.Sand	Below	2	1S2-B	4	2024-02-19	27.2929	21.4	33.1	11.7	27.6
313	Short	313	Sand	Short.Sand	Below	3	1S3-B	4	2024-02-19	27.7475	22	33	11	28.2
314	Short	314	Sand	Short.Sand	Below	4	1S4-B	4	2024-02-19	28.0763	22.1	32.3	10.2	29.05
315	Short	315	Sand	Short.Sand	Below	5	1S5-B	4	2024-02-19	27.2613	22	31.4	9.4	28
316	Short	316	Sand	Short.Sand	Below	6	1S6-B	4	2024-02-19	28.3917	22.2	32.6	10.4	29.8
317	Short	317	Sand	Short.Sand	Below	7	1S7-B	4	2024-02-19	27.2154	22.3	30.9	8.6	27.9
318	Short	318	Sand	Short.Sand	Below	8	1S8-B	4	2024-02-19	24.6938	20.7	28.1	7.4	25.1
319	Short	319	Sand	Short.Sand	Below	9	1S9-B	4	2024-02-19	28.2596	22.3	33	10.7	28.8
320	Short	320	Sand	Short.Sand	Below	10	1S10-B	4	2024-02-19	27.8263	22	32.2	10.2	28.6
321	Long	321	Sand	Long.Sand	Below	1	1L1-B	4	2024-02-19	27.0096	21.9	31.2	9.3	27.4
322	Long	322	Sand	Long.Sand	Below	2	1L2-B	4	2024-02-19	26.72	21.8	29.9	8.1	27.5
323	Long	323	Sand	Long.Sand	Below	3	1L3-B	4	2024-02-19	28.1417	22.3	32.2	9.9	29.35
324	Long	324	Sand	Long.Sand	Below	4	1L4-B	4	2024-02-19	25.4775	21	30	9	25.8
325	Long	325	Sand	Long.Sand	Below	5	1L5-B	4	2024-02-19	25.095	21	28.9	7.9	25.4
326	Long	326	Sand	Long.Sand	Below	6	1L6-B	4	2024-02-19	27.6233	21.5	33.1	11.6	27.9
327	Long	327	Sand	Long.Sand	Below	7	1L7-B	4	2024-02-19	27.8054	21.8	32.8	11	28.65
328	Long	328	Sand	Long.Sand	Below	8	1L8-B	4	2024-02-19	26.3929	21.4	30.4	9	27.15
329	Long	329	Sand	Long.Sand	Below	9	1L9-B	4	2024-02-19	24.8375	20.8	29.2	8.4	25
330	Long	330	Sand	Long.Sand	Below	10	1L10-B	4	2024-02-19	27.3275	22	31.4	9.4	28.15
331	Control	331	Sand	Control.Sand	Below	1	1C1-B	5	2024-02-20	26.435	24.2	27.5	3.3	26.7
332	Control	332	Sand	Control.Sand	Below	2	1C2-B	5	2024-02-20	25.9695	23.6	27	3.4	26.3
333	Control	333	Sand	Control.Sand	Below	3	1C3-B	5	2024-02-20	25.6772	23.3	26.6	3.3	26.1
334	Control	334	Sand	Control.Sand	Below	4	1C4-B	5	2024-02-20	25.9756	23.8	27	3.2	26.2
335	Control	335	Sand	Control.Sand	Below	5	1C5-B	5	2024-02-20	25.3012	23.1	26.5	3.4	25.6
336	Control	336	Sand	Control.Sand	Below	6	1C6-B	5	2024-02-20	24.9894	22.7	25.9	3.2	25.4
337	Control	337	Sand	Control.Sand	Below	7	1C7-B	5	2024-02-20	24.8951	22.6	25.9	3.3	25.4
338	Control	338	Sand	Control.Sand	Below	8	1C8-B	5	2024-02-20	26.8435	24.7	28	3.3	27
339	Control	339	Sand	Control.Sand	Below	9	1C9-B	5	2024-02-20	25.5187	23.2	26.3	3.1	26
340	Control	340	Sand	Control.Sand	Below	10	1C10-B	5	2024-02-20	24.9439	22.5	26	3.5	25.4
341	Short	341	Sand	Short.Sand	Below	1	1S1-B	5	2024-02-20	28.0264	24.1	29.9	5.8	28.8
342	Short	342	Sand	Short.Sand	Below	2	1S2-B	5	2024-02-20	28.0557	23.5	30	6.5	29.05
343	Short	343	Sand	Short.Sand	Below	3	1S3-B	5	2024-02-20	28.9589	24.8	31.5	6.7	29.2
344	Short	344	Sand	Short.Sand	Below	4	1S4-B	5	2024-02-20	29.4175	25	30.9	5.9	30.3
345	Short	345	Sand	Short.Sand	Below	5	1S5-B	5	2024-02-20	28.3008	24.3	30.2	5.9	29
346	Short	346	Sand	Short.Sand	Below	6	1S6-B	5	2024-02-20	29.4911	24.9	31.1	6.2	30.1
347	Short	347	Sand	Short.Sand	Below	7	1S7-B	5	2024-02-20	28.8752	24.9	30.3	5.4	29.75
348	Short	348	Sand	Short.Sand	Below	8	1S8-B	5	2024-02-20	26.7077	22.2	28.7	6.5	27.8
349	Short	349	Sand	Short.Sand	Below	9	1S9-B	5	2024-02-20	28.1289	24.5	30.6	6.1	28.3
350	Short	350	Sand	Short.Sand	Below	10	1S10-B	5	2024-02-20	28.8016	24.5	30.9	6.4	29.5
351	Long	351	Sand	Long.Sand	Below	1	1L1-B	5	2024-02-20	27.9841	24.2	29.8	5.6	28.4
352	Long	352	Sand	Long.Sand	Below	2	1L2-B	5	2024-02-20	29.1541	24.3	31.4	7.1	30.1
353	Long	353	Sand	Long.Sand	Below	3	1L3-B	5	2024-02-20	29.1947	24.9	31.1	6.2	30
354	Long	354	Sand	Long.Sand	Below	4	1L4-B	5	2024-02-20	27.2024	22.6	30.1	7.5	28.05
355	Long	355	Sand	Long.Sand	Below	5	1L5-B	5	2024-02-20	26.2504	22.3	28.6	6.3	27.05
356	Long	356	Sand	Long.Sand	Below	6	1L6-B	5	2024-02-20	27.9581	23.5	30.2	6.7	28.7
357	Long	357	Sand	Long.Sand	Below	7	1L7-B	5	2024-02-20	28.6512	24.6	31.5	6.9	28.8
358	Long	358	Sand	Long.Sand	Below	8	1L8-B	5	2024-02-20	27.9065	23.2	30.2	7	28.85
359	Long	359	Sand	Long.Sand	Below	9	1L9-B	5	2024-02-20	25.7492	21.7	28.5	6.8	26.3
360	Long	360	Sand	Long.Sand	Below	10	1L10-B	5	2024-02-20	27.7276	23.5	30	6.5	28.4
361	Control	361	Sand	Control.Sand	Below	1	1C1-B	6	2024-02-21	28.3195	25.5	29.7	4.2	28.5
362	Control	362	Sand	Control.Sand	Below	2	1C2-B	6	2024-02-21	27.9517	24.6	29.6	5	28.3
363	Control	363	Sand	Control.Sand	Below	3	1C3-B	6	2024-02-21	27.3288	24.6	28.3	3.7	27.7
364	Control	364	Sand	Control.Sand	Below	4	1C4-B	6	2024-02-21	27.2619	24.2	28.4	4.2	27.7
365	Control	365	Sand	Control.Sand	Below	5	1C5-B	6	2024-02-21	26.578	23.6	27.7	4.1	27.05
366	Control	366	Sand	Control.Sand	Below	6	1C6-B	6	2024-02-21	26.0225	23.1	27.2	4.1	26.4
367	Control	367	Sand	Control.Sand	Below	7	1C7-B	6	2024-02-21	26.3597	23.2	27.8	4.6	26.7
368	Control	368	Sand	Control.Sand	Below	8	1C8-B	6	2024-02-21	29.2983	26.9	30.3	3.4	29.5
369	Control	369	Sand	Control.Sand	Below	9	1C9-B	6	2024-02-21	27.2	24.1	28.2	4.1	27.55
370	Control	370	Sand	Control.Sand	Below	10	1C10-B	6	2024-02-21	26.3754	22.8	27.7	4.9	26.9
371	Short	371	Sand	Short.Sand	Below	1	1S1-B	6	2024-02-21	28.5614	25.5	29.9	4.4	28.7
372	Short	372	Sand	Short.Sand	Below	2	1S2-B	6	2024-02-21	28.2479	24.7	30.4	5.7	28.55
373	Short	373	Sand	Short.Sand	Below	3	1S3-B	6	2024-02-21	28.9055	26.1	30.3	4.2	29.1
374	Short	374	Sand	Short.Sand	Below	4	1S4-B	6	2024-02-21	28.0843	25.8	28.9	3.1	28.25
375	Short	375	Sand	Short.Sand	Below	5	1S5-B	6	2024-02-21	27.8381	25	28.8	3.8	28.3
376	Short	376	Sand	Short.Sand	Below	6	1S6-B	6	2024-02-21	28.2716	26.4	29	2.6	28.6
377	Short	377	Sand	Short.Sand	Below	7	1S7-B	6	2024-02-21	28.7725	25.6	30.3	4.7	29.05
378	Short	378	Sand	Short.Sand	Below	8	1S8-B	6	2024-02-21	25.8869	23	27.2	4.2	26.3
379	Short	379	Sand	Short.Sand	Below	9	1S9-B	6	2024-02-21	28.4966	26	29.6	3.6	29
380	Short	380	Sand	Short.Sand	Below	10	1S10-B	6	2024-02-21	29.0356	26.1	30.5	4.4	29.3
381	Long	381	Sand	Long.Sand	Below	1	1L1-B	6	2024-02-21	30.375	25.3	33.7	8.4	30.35
382	Long	382	Sand	Long.Sand	Below	2	1L2-B	6	2024-02-21	29.8131	24.9	32.6	7.7	30.35
383	Long	383	Sand	Long.Sand	Below	3	1L3-B	6	2024-02-21	31.9771	26.1	36.1	10	32.15
384	Long	384	Sand	Long.Sand	Below	4	1L4-B	6	2024-02-21	28.0055	23	31.6	8.6	27.85
385	Long	385	Sand	Long.Sand	Below	5	1L5-B	6	2024-02-21	26.9623	22.6	29.5	6.9	27.15
386	Long	386	Sand	Long.Sand	Below	6	1L6-B	6	2024-02-21	29.1017	24.2	32	7.8	29.5
387	Long	387	Sand	Long.Sand	Below	7	1L7-B	6	2024-02-21	31.6487	27.1	34.7	7.6	32
388	Long	388	Sand	Long.Sand	Below	8	1L8-B	6	2024-02-21	29.2114	24.3	31.9	7.6	29.9
389	Long	389	Sand	Long.Sand	Below	9	1L9-B	6	2024-02-21	26.7008	22	30.8	8.8	26.55
390	Long	390	Sand	Long.Sand	Below	10	1L10-B	6	2024-02-21	30.028	25.2	33.2	8	30
391	Control	391	Sand	Control.Sand	Below	1	1C1-B	7	2024-02-22	24.3376	24	24.8	0.8	24.3
392	Control	392	Sand	Control.Sand	Below	2	1C2-B	7	2024-02-22	24.0617	23.9	24.4	0.5	24
393	Control	393	Sand	Control.Sand	Below	3	1C3-B	7	2024-02-22	23.7711	23.5	24.2	0.7	23.7
394	Control	394	Sand	Control.Sand	Below	4	1C4-B	7	2024-02-22	23.7987	23.4	24.2	0.8	23.8
395	Control	395	Sand	Control.Sand	Below	5	1C5-B	7	2024-02-22	23.4973	23.4	23.7	0.3	23.5
396	Control	396	Sand	Control.Sand	Below	6	1C6-B	7	2024-02-22	23.4134	23	23.7	0.7	23.5
397	Control	397	Sand	Control.Sand	Below	7	1C7-B	7	2024-02-22	23.4758	23.3	23.8	0.5	23.4
398	Control	398	Sand	Control.Sand	Below	8	1C8-B	7	2024-02-22	24.253	23.9	25	1.1	24.1
399	Control	399	Sand	Control.Sand	Below	9	1C9-B	7	2024-02-22	23.8664	23.4	24.4	1	23.8
400	Control	400	Sand	Control.Sand	Below	10	1C10-B	7	2024-02-22	23.5081	23.3	23.7	0.4	23.5
401	Short	401	Sand	Short.Sand	Below	1	1S1-B	7	2024-02-22	23.2309	20.5	24.5	4	24
402	Short	402	Sand	Short.Sand	Below	2	1S2-B	7	2024-02-22	23.2523	19.5	24.8	5.3	24.4
403	Short	403	Sand	Short.Sand	Below	3	1S3-B	7	2024-02-22	23.6772	21.1	24.9	3.8	24.3
404	Short	404	Sand	Short.Sand	Below	4	1S4-B	7	2024-02-22	23.2597	20.4	24.6	4.2	24
405	Short	405	Sand	Short.Sand	Below	5	1S5-B	7	2024-02-22	22.9087	19.8	24.2	4.4	23.7
406	Short	406	Sand	Short.Sand	Below	6	1S6-B	7	2024-02-22	23.5067	21.4	25	3.6	24
407	Short	407	Sand	Short.Sand	Below	7	1S7-B	7	2024-02-22	23.0403	20.1	24.6	4.5	24.2
408	Short	408	Sand	Short.Sand	Below	8	1S8-B	7	2024-02-22	22.6698	19.6	23.9	4.3	23.6
409	Short	409	Sand	Short.Sand	Below	9	1S9-B	7	2024-02-22	23.5624	20.5	24.9	4.4	24.3
410	Short	410	Sand	Short.Sand	Below	10	1S10-B	7	2024-02-22	23.4195	20.1	24.9	4.8	24.1
411	Long	411	Sand	Long.Sand	Below	1	1L1-B	7	2024-02-22	25.1047	24.3	25.7	1.4	25.2
412	Long	412	Sand	Long.Sand	Below	2	1L2-B	7	2024-02-22	24.9128	24	25.6	1.6	25
413	Long	413	Sand	Long.Sand	Below	3	1L3-B	7	2024-02-22	25.4685	24.7	26	1.3	25.5
414	Long	414	Sand	Long.Sand	Below	4	1L4-B	7	2024-02-22	24.206	23.6	24.7	1.1	24.2
415	Long	415	Sand	Long.Sand	Below	5	1L5-B	7	2024-02-22	24.5094	23.5	25.6	2.1	24.5
416	Long	416	Sand	Long.Sand	Below	6	1L6-B	7	2024-02-22	25.106	24	26.1	2.1	25.1
417	Long	417	Sand	Long.Sand	Below	7	1L7-B	7	2024-02-22	25.3523	24.5	26.1	1.6	25.3
418	Long	418	Sand	Long.Sand	Below	8	1L8-B	7	2024-02-22	24.7779	23.9	25.4	1.5	24.8
419	Long	419	Sand	Long.Sand	Below	9	1L9-B	7	2024-02-22	23.9523	23.1	24.8	1.7	23.9
420	Long	420	Sand	Long.Sand	Below	10	1L10-B	7	2024-02-22	25.5134	24.4	26.5	2.1	25.5
421	Control	421	Mud	Control.Mud	Above	1	2C1-A	1	2024-02-17	26.744	22.8	27.9	5.1	27.1
422	Control	422	Mud	Control.Mud	Above	2	2C2-A	1	2024-02-17	26.5569	23.1	27.6	4.5	26.8
423	Control	423	Mud	Control.Mud	Above	3	2C3-A	1	2024-02-17	26.0349	22.4	27.1	4.7	26.45
424	Control	424	Mud	Control.Mud	Above	4	2C4-A	1	2024-02-17	26.0349	22.4	27.1	4.7	26.45
425	Control	425	Mud	Control.Mud	Above	5	2C5-A	1	2024-02-17	26.8642	23.4	27.9	4.5	27.05
426	Control	426	Mud	Control.Mud	Above	6	2C6-A	1	2024-02-17	26.4263	22.6	27.5	4.9	26.8
427	Control	427	Mud	Control.Mud	Above	7	2C7-A	1	2024-02-17	26.5918	23.4	27.6	4.2	26.7
428	Control	428	Mud	Control.Mud	Above	8	2C8-A	1	2024-02-17	27.1284	23.4	28.2	4.8	27.4
429	Control	429	Mud	Control.Mud	Above	9	2C9-A	1	2024-02-17	26.4858	22.5	27.5	5	26.7
430	Control	430	Mud	Control.Mud	Above	10	2C10-A	1	2024-02-17	26.5651	22.7	27.6	4.9	26.9
431	Short	431	Mud	Short.Mud	Above	1	2S1-A	1	2024-02-17	32.1237	23.5	34.5	11	33
432	Short	432	Mud	Short.Mud	Above	2	2S2-A	1	2024-02-17	30.5728	22.8	33	10.2	31.2
433	Short	433	Mud	Short.Mud	Above	3	2S3-A	1	2024-02-17	32.2832	23	36	13	33
434	Short	434	Mud	Short.Mud	Above	4	2S4-A	1	2024-02-17	29.8211	23.1	31.3	8.2	30.1
435	Short	435	Mud	Short.Mud	Above	5	2S5-A	1	2024-02-17	31.3966	22.7	35.4	12.7	32.3
436	Short	436	Mud	Short.Mud	Above	6	2S6-A	1	2024-02-17	30.4177	23.1	33.4	10.3	30.6
437	Short	437	Mud	Short.Mud	Above	7	2S7-A	1	2024-02-17	29.8879	22.9	31.3	8.4	30.3
438	Short	438	Mud	Short.Mud	Above	8	2S8-A	1	2024-02-17	31.8647	24.2	34.2	10	32.4
439	Short	439	Mud	Short.Mud	Above	9	2S9-A	1	2024-02-17	31.2698	23.7	33.3	9.6	32.1
440	Short	440	Mud	Short.Mud	Above	10	2S10-A	1	2024-02-17	32.0953	23.5	33.9	10.4	33
441	Long	441	Mud	Long.Mud	Above	1	2L1-A	1	2024-02-17	31.6142	23.3	33.6	10.3	32.5
442	Long	442	Mud	Long.Mud	Above	2	2L2-A	1	2024-02-17	32.2509	22.8	35.3	12.5	33.4
443	Long	443	Mud	Long.Mud	Above	3	2L3-A	1	2024-02-17	29.8353	22.8	31.8	9	30.1
444	Long	444	Mud	Long.Mud	Above	4	2L4-A	1	2024-02-17	31.1427	23	32.7	9.7	31.8
445	Long	445	Mud	Long.Mud	Above	5	2L5-A	1	2024-02-17	31.1211	23.2	33.3	10.1	31.5
446	Long	446	Mud	Long.Mud	Above	6	2L6-A	1	2024-02-17	30.4409	22.5	35.4	12.9	30.45
447	Long	447	Mud	Long.Mud	Above	7	2L7-A	1	2024-02-17	32.6422	23.6	35.7	12.1	32.9
448	Long	448	Mud	Long.Mud	Above	8	2L8-A	1	2024-02-17	31.3534	23.3	34.5	11.2	32.1
449	Long	449	Mud	Long.Mud	Above	9	2L9-A	1	2024-02-17	29.6241	23.5	31.8	8.3	29.9
450	Long	450	Mud	Long.Mud	Above	10	2L10-A	1	2024-02-17	33.1353	23.4	35.2	11.8	34.1
451	Control	451	Mud	Control.Mud	Above	1	2C1-A	2	2024-02-18	26.3996	23.8	28.2	4.4	26.9
452	Control	452	Mud	Control.Mud	Above	2	2C2-A	2	2024-02-18	26.2512	24.3	27.5	3.2	26.6
453	Control	453	Mud	Control.Mud	Above	3	2C3-A	2	2024-02-18	25.7128	22.9	27.3	4.4	26
454	Control	454	Mud	Control.Mud	Above	4	2C4-A	2	2024-02-18	25.7128	22.9	27.3	4.4	26
455	Control	455	Mud	Control.Mud	Above	5	2C5-A	2	2024-02-18	26.4376	24.5	27.8	3.3	26.75
456	Control	456	Mud	Control.Mud	Above	6	2C6-A	2	2024-02-18	26.0136	23.3	27.6	4.3	26.5
457	Control	457	Mud	Control.Mud	Above	7	2C7-A	2	2024-02-18	26.3322	24.4	27.8	3.4	26.8
458	Control	458	Mud	Control.Mud	Above	8	2C8-A	2	2024-02-18	26.5107	24.5	27.9	3.4	26.9
459	Control	459	Mud	Control.Mud	Above	9	2C9-A	2	2024-02-18	26.0731	23.6	27.7	4.1	26.3
460	Control	460	Mud	Control.Mud	Above	10	2C10-A	2	2024-02-18	26.1409	23.1	28	4.9	26.6
461	Short	461	Mud	Short.Mud	Above	1	2S1-A	2	2024-02-18	31.9446	24.9	35.1	10.2	32.1
462	Short	462	Mud	Short.Mud	Above	2	2S2-A	2	2024-02-18	30.662	23.8	35.6	11.8	30.9
463	Short	463	Mud	Short.Mud	Above	3	2S3-A	2	2024-02-18	31.1798	24.3	34.2	9.9	32
464	Short	464	Mud	Short.Mud	Above	4	2S4-A	2	2024-02-18	30.0946	23.9	33.3	9.4	30.4
465	Short	465	Mud	Short.Mud	Above	5	2S5-A	2	2024-02-18	30.8917	23.5	33.4	9.9	31.4
466	Short	466	Mud	Short.Mud	Above	6	2S6-A	2	2024-02-18	30.7455	24.1	34.5	10.4	31.15
467	Short	467	Mud	Short.Mud	Above	7	2S7-A	2	2024-02-18	30.255	22.8	33.1	10.3	31.1
468	Short	468	Mud	Short.Mud	Above	8	2S8-A	2	2024-02-18	31.3186	24.4	33.6	9.2	31.9
469	Short	469	Mud	Short.Mud	Above	9	2S9-A	2	2024-02-18	31.119	23.8	34.2	10.4	31.7
470	Short	470	Mud	Short.Mud	Above	10	2S10-A	2	2024-02-18	30.719	24.1	33.4	9.3	30.95
471	Long	471	Mud	Long.Mud	Above	1	2L1-A	2	2024-02-18	31.0517	25	34.4	9.4	31
472	Long	472	Mud	Long.Mud	Above	2	2L2-A	2	2024-02-18	31.0227	24	34.7	10.7	31.5
473	Long	473	Mud	Long.Mud	Above	3	2L3-A	2	2024-02-18	29.9492	23.9	33.1	9.2	29.9
474	Long	474	Mud	Long.Mud	Above	4	2L4-A	2	2024-02-18	29.9508	24.7	32.8	8.1	30.5
475	Long	475	Mud	Long.Mud	Above	5	2L5-A	2	2024-02-18	30.7905	24.9	33.1	8.2	31.1
476	Long	476	Mud	Long.Mud	Above	6	2L6-A	2	2024-02-18	30.3727	23.2	33.7	10.5	31.1
477	Long	477	Mud	Long.Mud	Above	7	2L7-A	2	2024-02-18	30.6277	24.8	33.5	8.7	31.6
478	Long	478	Mud	Long.Mud	Above	8	2L8-A	2	2024-02-18	30.0764	23.5	32.9	9.4	30.55
479	Long	479	Mud	Long.Mud	Above	9	2L9-A	2	2024-02-18	29.4744	23.1	32.6	9.5	30.15
480	Long	480	Mud	Long.Mud	Above	10	2L10-A	2	2024-02-18	31.8483	25.4	35.5	10.1	31.8
481	Control	481	Mud	Control.Mud	Above	1	2C1-A	3	2024-02-19	26.3158	24.5	27.1	2.6	26.5
482	Control	482	Mud	Control.Mud	Above	2	2C2-A	3	2024-02-19	26.3042	24.8	27	2.2	26.4
483	Control	483	Mud	Control.Mud	Above	3	2C3-A	3	2024-02-19	26.0087	23.9	26.9	3	26.2
484	Control	484	Mud	Control.Mud	Above	4	2C4-A	3	2024-02-19	26.0087	23.9	26.9	3	26.2
485	Control	485	Mud	Control.Mud	Above	5	2C5-A	3	2024-02-19	26.4221	24.8	27.2	2.4	26.5
486	Control	486	Mud	Control.Mud	Above	6	2C6-A	3	2024-02-19	26.2587	24.2	27.2	3	26.5
487	Control	487	Mud	Control.Mud	Above	7	2C7-A	3	2024-02-19	26.1212	24.6	26.9	2.3	26.3
488	Control	488	Mud	Control.Mud	Above	8	2C8-A	3	2024-02-19	26.6504	25.2	27.4	2.2	26.8
489	Control	489	Mud	Control.Mud	Above	9	2C9-A	3	2024-02-19	26.2067	24.2	27.1	2.9	26.4
490	Control	490	Mud	Control.Mud	Above	10	2C10-A	3	2024-02-19	26.3821	24.1	27.4	3.3	26.6
491	Short	491	Mud	Short.Mud	Above	1	2S1-A	3	2024-02-19	32.15	25.5	34.5	9	32.5
492	Short	492	Mud	Short.Mud	Above	2	2S2-A	3	2024-02-19	31.2237	25	33.8	8.8	31.55
493	Short	493	Mud	Short.Mud	Above	3	2S3-A	3	2024-02-19	31.4567	24.8	33.7	8.9	32.1
494	Short	494	Mud	Short.Mud	Above	4	2S4-A	3	2024-02-19	31.0562	24.6	33.3	8.7	31.65
495	Short	495	Mud	Short.Mud	Above	5	2S5-A	3	2024-02-19	33.0342	24.1	35.6	11.5	34.1
496	Short	496	Mud	Short.Mud	Above	6	2S6-A	3	2024-02-19	32.3946	24.7	35.4	10.7	32.9
497	Short	497	Mud	Short.Mud	Above	7	2S7-A	3	2024-02-19	30.4896	23.9	33	9.1	31.1
498	Short	498	Mud	Short.Mud	Above	8	2S8-A	3	2024-02-19	32.1221	25.3	34.8	9.5	32.75
499	Short	499	Mud	Short.Mud	Above	9	2S9-A	3	2024-02-19	32.4508	24.8	35.6	10.8	32.45
500	Short	500	Mud	Short.Mud	Above	10	2S10-A	3	2024-02-19	30.1383	24.3	31.6	7.3	30.65
501	Long	501	Mud	Long.Mud	Above	1	2L1-A	3	2024-02-19	32.03	25.3	34.5	9.2	32.7
502	Long	502	Mud	Long.Mud	Above	2	2L2-A	3	2024-02-19	29.52	24	30.8	6.8	30.2
503	Long	503	Mud	Long.Mud	Above	3	2L3-A	3	2024-02-19	31.3962	23.9	34.2	10.3	32.65
504	Long	504	Mud	Long.Mud	Above	4	2L4-A	3	2024-02-19	31.1471	24.6	33.1	8.5	31.6
505	Long	505	Mud	Long.Mud	Above	5	2L5-A	3	2024-02-19	28.8358	24.7	31.2	6.5	29.1
506	Long	506	Mud	Long.Mud	Above	6	2L6-A	3	2024-02-19	30.9563	24	32.4	8.4	31.5
507	Long	507	Mud	Long.Mud	Above	7	2L7-A	3	2024-02-19	31.6475	24.8	34.1	9.3	32.05
508	Long	508	Mud	Long.Mud	Above	8	2L8-A	3	2024-02-19	29.2746	24	31.7	7.7	29.7
509	Long	509	Mud	Long.Mud	Above	9	2L9-A	3	2024-02-19	30.2787	24.1	32.4	8.3	30.8
510	Long	510	Mud	Long.Mud	Above	10	2L10-A	3	2024-02-19	31.7346	25	33.7	8.7	32.05
511	Control	511	Mud	Control.Mud	Above	1	2C1-A	4	2024-02-20	27.3183	26.4	28.4	2	27.4
512	Control	512	Mud	Control.Mud	Above	2	2C2-A	4	2024-02-20	27.2783	26.5	28.3	1.8	27.3
513	Control	513	Mud	Control.Mud	Above	3	2C3-A	4	2024-02-20	27.2179	26.3	28.6	2.3	27.2
514	Control	514	Mud	Control.Mud	Above	4	2C4-A	4	2024-02-20	27.2179	26.3	28.6	2.3	27.2
515	Control	515	Mud	Control.Mud	Above	5	2C5-A	4	2024-02-20	27.3087	26.3	28.4	2.1	27.4
516	Control	516	Mud	Control.Mud	Above	6	2C6-A	4	2024-02-20	27.3062	26.4	28.6	2.2	27.3
517	Control	517	Mud	Control.Mud	Above	7	2C7-A	4	2024-02-20	27.4004	26.4	28.6	2.2	27.4
518	Control	518	Mud	Control.Mud	Above	8	2C8-A	4	2024-02-20	27.435	26.5	28.5	2	27.5
519	Control	519	Mud	Control.Mud	Above	9	2C9-A	4	2024-02-20	27.3333	26.4	28.6	2.2	27.3
520	Control	520	Mud	Control.Mud	Above	10	2C10-A	4	2024-02-20	27.3538	26.4	28.6	2.2	27.4
521	Short	521	Mud	Short.Mud	Above	1	2S1-A	4	2024-02-20	32.3517	27.5	33.6	6.1	32.5
522	Short	522	Mud	Short.Mud	Above	2	2S2-A	4	2024-02-20	31.7496	27.1	33.7	6.6	32.1
523	Short	523	Mud	Short.Mud	Above	3	2S3-A	4	2024-02-20	30.4683	26.9	32	5.1	30.8
524	Short	524	Mud	Short.Mud	Above	4	2S4-A	4	2024-02-20	30.6129	27.1	31.8	4.7	30.8
525	Short	525	Mud	Short.Mud	Above	5	2S5-A	4	2024-02-20	31.0871	26.8	32.4	5.6	31.3
526	Short	526	Mud	Short.Mud	Above	6	2S6-A	4	2024-02-20	31.2483	27	32.7	5.7	31.5
527	Short	527	Mud	Short.Mud	Above	7	2S7-A	4	2024-02-20	31.8263	26.5	33.5	7	32.1
528	Short	528	Mud	Short.Mud	Above	8	2S8-A	4	2024-02-20	32.025	27.2	33.8	6.6	32.3
529	Short	529	Mud	Short.Mud	Above	9	2S9-A	4	2024-02-20	31.8742	27.1	33.5	6.4	32.1
530	Short	530	Mud	Short.Mud	Above	10	2S10-A	4	2024-02-20	31.7533	26.9	33.2	6.3	32.1
531	Long	531	Mud	Long.Mud	Above	1	2L1-A	4	2024-02-20	31.8992	27.4	33.3	5.9	32.2
532	Long	532	Mud	Long.Mud	Above	2	2L2-A	4	2024-02-20	30.8546	27	32.1	5.1	31.1
533	Long	533	Mud	Long.Mud	Above	3	2L3-A	4	2024-02-20	32.0637	27.2	33.4	6.2	32.4
534	Long	534	Mud	Long.Mud	Above	4	2L4-A	4	2024-02-20	32.0867	26.8	33.5	6.7	32.4
535	Long	535	Mud	Long.Mud	Above	5	2L5-A	4	2024-02-20	31.9925	27.1	33.2	6.1	32.2
536	Long	536	Mud	Long.Mud	Above	6	2L6-A	4	2024-02-20	32.0312	26.8	33.7	6.9	32.3
537	Long	537	Mud	Long.Mud	Above	7	2L7-A	4	2024-02-20	32.1025	27.1	33.5	6.4	32.4
538	Long	538	Mud	Long.Mud	Above	8	2L8-A	4	2024-02-20	31.5654	26.6	33.2	6.6	31.9
539	Long	539	Mud	Long.Mud	Above	9	2L9-A	4	2024-02-20	32.1342	27.2	34.2	7	32.3
540	Long	540	Mud	Long.Mud	Above	10	2L10-A	4	2024-02-20	31.2125	27.5	32.4	4.9	31.4
541	Control	541	Mud	Control.Mud	Above	1	2C1-A	5	2024-02-21	25.7012	25	28.4	3.4	25.5
542	Control	542	Mud	Control.Mud	Above	2	2C2-A	5	2024-02-21	25.2862	24.7	27.4	2.7	25
543	Control	543	Mud	Control.Mud	Above	3	2C3-A	5	2024-02-21	25.3431	24.6	27.3	2.7	25.3
544	Control	544	Mud	Control.Mud	Above	4	2C4-A	5	2024-02-21	25.3431	24.6	27.3	2.7	25.3
545	Control	545	Mud	Control.Mud	Above	5	2C5-A	5	2024-02-21	25.3387	24.8	27	2.2	25.1
546	Control	546	Mud	Control.Mud	Above	6	2C6-A	5	2024-02-21	25.5269	24.9	27.2	2.3	25.5
547	Control	547	Mud	Control.Mud	Above	7	2C7-A	5	2024-02-21	25.0834	24.4	27.2	2.8	24.9
548	Control	548	Mud	Control.Mud	Above	8	2C8-A	5	2024-02-21	25.5245	25	27.2	2.2	25.3
549	Control	549	Mud	Control.Mud	Above	9	2C9-A	5	2024-02-21	25.7004	25	27.1	2.1	25.6
550	Control	550	Mud	Control.Mud	Above	10	2C10-A	5	2024-02-21	25.6419	25	27.2	2.2	25.5
551	Short	551	Mud	Short.Mud	Above	1	2S1-A	5	2024-02-21	29.2846	25.8	31.7	5.9	29.4
552	Short	552	Mud	Short.Mud	Above	2	2S2-A	5	2024-02-21	30.2494	26.1	32.1	6	30.1
553	Short	553	Mud	Short.Mud	Above	3	2S3-A	5	2024-02-21	30.7162	26.8	32	5.2	31.3
554	Short	554	Mud	Short.Mud	Above	4	2S4-A	5	2024-02-21	29.6154	27.1	31.2	4.1	29.7
555	Short	555	Mud	Short.Mud	Above	5	2S5-A	5	2024-02-21	29.7079	27	31.1	4.1	29.8
556	Short	556	Mud	Short.Mud	Above	6	2S6-A	5	2024-02-21	31.0826	27.1	33.2	6.1	30.9
557	Short	557	Mud	Short.Mud	Above	7	2S7-A	5	2024-02-21	30.4751	26.6	32	5.4	31
558	Short	558	Mud	Short.Mud	Above	8	2S8-A	5	2024-02-21	30.1976	27.3	32.1	4.8	30.5
559	Short	559	Mud	Short.Mud	Above	9	2S9-A	5	2024-02-21	32.3	27.5	35.1	7.6	32.1
560	Short	560	Mud	Short.Mud	Above	10	2S10-A	5	2024-02-21	30.8949	26.8	33.2	6.4	31
561	Long	561	Mud	Long.Mud	Above	1	2L1-A	5	2024-02-21	32.0822	27.8	33.8	6	32.3
562	Long	562	Mud	Long.Mud	Above	2	2L2-A	5	2024-02-21	31.5601	28.4	33	4.6	31.7
563	Long	563	Mud	Long.Mud	Above	3	2L3-A	5	2024-02-21	30.5233	27.7	32.7	5	30.7
564	Long	564	Mud	Long.Mud	Above	4	2L4-A	5	2024-02-21	29.6723	27.1	31.8	4.7	29.3
565	Long	565	Mud	Long.Mud	Above	5	2L5-A	5	2024-02-21	31.2719	27.1	33.3	6.2	31.2
566	Long	566	Mud	Long.Mud	Above	6	2L6-A	5	2024-02-21	30.1664	27.4	31.8	4.4	30.3
567	Long	567	Mud	Long.Mud	Above	7	2L7-A	5	2024-02-21	32.1379	26.9	33.2	6.3	32.6
568	Long	568	Mud	Long.Mud	Above	8	2L8-A	5	2024-02-21	30.1237	26.8	31.3	4.5	30.4
569	Long	569	Mud	Long.Mud	Above	9	2L9-A	5	2024-02-21	31.0731	27.1	33.3	6.2	31.6
570	Long	570	Mud	Long.Mud	Above	10	2L10-A	5	2024-02-21	31.6593	27.1	33.2	6.1	31.7
571	Control	571	Mud	Control.Mud	Above	1	2C1-A	6	2024-02-22	23.0142	21.9	23.9	2	23.1
572	Control	572	Mud	Control.Mud	Above	2	2C2-A	6	2024-02-22	23.1845	22.1	24	1.9	23.3
573	Control	573	Mud	Control.Mud	Above	3	2C3-A	6	2024-02-22	23.1343	22	24	2	23.2
574	Control	574	Mud	Control.Mud	Above	4	2C4-A	6	2024-02-22	23.1343	22	24	2	23.2
575	Control	575	Mud	Control.Mud	Above	5	2C5-A	6	2024-02-22	23.0923	21.5	24	2.5	23.3
576	Control	576	Mud	Control.Mud	Above	6	2C6-A	6	2024-02-22	23.2601	22	24.2	2.2	23.4
577	Control	577	Mud	Control.Mud	Above	7	2C7-A	6	2024-02-22	23.2039	22.1	24.1	2	23.2
578	Control	578	Mud	Control.Mud	Above	8	2C8-A	6	2024-02-22	23.2004	21.9	24.2	2.3	23.4
579	Control	579	Mud	Control.Mud	Above	9	2C9-A	6	2024-02-22	23.1575	21.8	24.1	2.3	23.3
580	Control	580	Mud	Control.Mud	Above	10	2C10-A	6	2024-02-22	23.3464	22	24.4	2.4	23.4
581	Short	581	Mud	Short.Mud	Above	1	2S1-A	6	2024-02-22	23.3408	22.1	24.1	2	23.4
582	Short	582	Mud	Short.Mud	Above	2	2S2-A	6	2024-02-22	23.785	22.2	24.7	2.5	24
583	Short	583	Mud	Short.Mud	Above	3	2S3-A	6	2024-02-22	23.1052	22	23.9	1.9	23.2
584	Short	584	Mud	Short.Mud	Above	4	2S4-A	6	2024-02-22	23.2923	22.1	24.2	2.1	23.4
585	Short	585	Mud	Short.Mud	Above	5	2S5-A	6	2024-02-22	23.3137	22.1	24.1	2	23.4
586	Short	586	Mud	Short.Mud	Above	6	2S6-A	6	2024-02-22	23.2717	22	24.1	2.1	23.4
587	Short	587	Mud	Short.Mud	Above	7	2S7-A	6	2024-02-22	23.4708	22	24.4	2.4	23.6
588	Short	588	Mud	Short.Mud	Above	8	2S8-A	6	2024-02-22	23.2206	21.9	24.1	2.2	23.3
589	Short	589	Mud	Short.Mud	Above	9	2S9-A	6	2024-02-22	23.6129	22	24.6	2.6	23.8
590	Short	590	Mud	Short.Mud	Above	10	2S10-A	6	2024-02-22	23.1506	21.9	24	2.1	23.3
591	Long	591	Mud	Long.Mud	Above	1	2L1-A	6	2024-02-22	25.8734	22.5	27.4	4.9	26.1
592	Long	592	Mud	Long.Mud	Above	2	2L2-A	6	2024-02-22	25.3824	22.5	26.8	4.3	25.7
593	Long	593	Mud	Long.Mud	Above	3	2L3-A	6	2024-02-22	25.6622	22.4	27.2	4.8	25.8
594	Long	594	Mud	Long.Mud	Above	4	2L4-A	6	2024-02-22	25.9112	23	27.6	4.6	26.1
595	Long	595	Mud	Long.Mud	Above	5	2L5-A	6	2024-02-22	24.7494	23	26	3	25
596	Long	596	Mud	Long.Mud	Above	6	2L6-A	6	2024-02-22	25.0446	23.4	26.3	2.9	25.3
597	Long	597	Mud	Long.Mud	Above	7	2L7-A	6	2024-02-22	26.1845	23	28.1	5.1	26.4
598	Long	598	Mud	Long.Mud	Above	8	2L8-A	6	2024-02-22	25.3464	23.3	26.8	3.5	25.7
599	Long	599	Mud	Long.Mud	Above	9	2L9-A	6	2024-02-22	24.7833	23.3	26.2	2.9	24.9
600	Long	600	Mud	Long.Mud	Above	10	2L10-A	6	2024-02-22	26.2481	23.2	28	4.8	26.7
601	Control	601	Mud	Control.Mud	Above	1	2C1-A	7	2024-02-23	23.5199	22	25.3	3.3	22.9
602	Control	602	Mud	Control.Mud	Above	2	2C2-A	7	2024-02-23	23.6	22	25.2	3.2	23.3
603	Control	603	Mud	Control.Mud	Above	3	2C3-A	7	2024-02-23	23.3917	22.1	24.9	2.8	23.1
604	Control	604	Mud	Control.Mud	Above	4	2C4-A	7	2024-02-23	23.3917	22.1	24.9	2.8	23.1
605	Control	605	Mud	Control.Mud	Above	5	2C5-A	7	2024-02-23	23.637	22.2	25.3	3.1	23.3
606	Control	606	Mud	Control.Mud	Above	6	2C6-A	7	2024-02-23	23.568	22.1	25.4	3.3	23.1
607	Control	607	Mud	Control.Mud	Above	7	2C7-A	7	2024-02-23	23.3359	21.9	25	3.1	23
608	Control	608	Mud	Control.Mud	Above	8	2C8-A	7	2024-02-23	23.6033	22	25.3	3.3	23.3
609	Control	609	Mud	Control.Mud	Above	9	2C9-A	7	2024-02-23	23.4818	22	25.2	3.2	23.2
610	Control	610	Mud	Control.Mud	Above	10	2C10-A	7	2024-02-23	23.7862	22.3	25.6	3.3	23.5
611	Short	611	Mud	Short.Mud	Above	1	2S1-A	7	2024-02-23	23.7481	22.3	25.4	3.1	23.4
612	Short	612	Mud	Short.Mud	Above	2	2S2-A	7	2024-02-23	24.0105	22.5	26	3.5	23.7
613	Short	613	Mud	Short.Mud	Above	3	2S3-A	7	2024-02-23	23.732	22.3	25.4	3.1	23.5
614	Short	614	Mud	Short.Mud	Above	4	2S4-A	7	2024-02-23	23.8801	22.5	25.5	3	23.6
615	Short	615	Mud	Short.Mud	Above	5	2S5-A	7	2024-02-23	23.8155	22.3	25.5	3.2	23.5
616	Short	616	Mud	Short.Mud	Above	6	2S6-A	7	2024-02-23	23.7077	22.3	25.3	3	23.4
617	Short	617	Mud	Short.Mud	Above	7	2S7-A	7	2024-02-23	23.7746	22.3	25.5	3.2	23.4
618	Short	618	Mud	Short.Mud	Above	8	2S8-A	7	2024-02-23	23.6359	22	25.5	3.5	23.3
619	Short	619	Mud	Short.Mud	Above	9	2S9-A	7	2024-02-23	23.9757	22.4	26	3.6	23.6
620	Short	620	Mud	Short.Mud	Above	10	2S10-A	7	2024-02-23	23.658	22.3	25.2	2.9	23.3
621	Long	621	Mud	Long.Mud	Above	1	2L1-A	7	2024-02-23	26.6558	24.1	29.4	5.3	26.7
622	Long	622	Mud	Long.Mud	Above	2	2L2-A	7	2024-02-23	26.7862	24.5	29.3	4.8	26.4
623	Long	623	Mud	Long.Mud	Above	3	2L3-A	7	2024-02-23	25.6099	24.1	28.2	4.1	25.2
624	Long	624	Mud	Long.Mud	Above	4	2L4-A	7	2024-02-23	26.732	24.2	29.5	5.3	26.5
625	Long	625	Mud	Long.Mud	Above	5	2L5-A	7	2024-02-23	25.7138	23.8	28.2	4.4	25.3
626	Long	626	Mud	Long.Mud	Above	6	2L6-A	7	2024-02-23	25.8519	24.2	28.4	4.2	25.5
627	Long	627	Mud	Long.Mud	Above	7	2L7-A	7	2024-02-23	26.7188	23.6	29.9	6.3	26.5
628	Long	628	Mud	Long.Mud	Above	8	2L8-A	7	2024-02-23	26.626	24.3	29.4	5.1	26.5
629	Long	629	Mud	Long.Mud	Above	9	2L9-A	7	2024-02-23	24.7575	22.9	26.9	4	24.4
630	Long	630	Mud	Long.Mud	Above	10	2L10-A	7	2024-02-23	26.7707	23.6	30.1	6.5	26.7
631	Control	631	Sand	Control.Sand	Above	1	1C1-A	1	2024-02-16	26.2982	24.7	27.4	2.7	26.6
632	Control	632	Sand	Control.Sand	Above	2	1C2-A	1	2024-02-16	27.0439	24	28.5	4.5	27.6
633	Control	633	Sand	Control.Sand	Above	3	1C3-A	1	2024-02-16	27.245	24.9	28.4	3.5	27.7
634	Control	634	Sand	Control.Sand	Above	4	1C4-A	1	2024-02-16	26.7614	24.2	28	3.8	27.3
635	Control	635	Sand	Control.Sand	Above	5	1C5-A	1	2024-02-16	27.8251	25.2	29	3.8	28.3
636	Control	636	Sand	Control.Sand	Above	6	1C6-A	1	2024-02-16	25.7947	22.5	27.5	5	26.3
637	Control	637	Sand	Control.Sand	Above	7	1C7-A	1	2024-02-16	27.038	24.2	28.5	4.3	27.5
638	Control	638	Sand	Control.Sand	Above	8	1C8-A	1	2024-02-16	27.7778	25.4	29.1	3.7	28
639	Control	639	Sand	Control.Sand	Above	9	1C9-A	1	2024-02-16	26.5117	24.2	27.9	3.7	26.9
640	Control	640	Sand	Control.Sand	Above	10	1C10-A	1	2024-02-16	27.3982	24	29.1	5.1	28
641	Short	641	Sand	Short.Sand	Above	1	1S1-A	1	2024-02-16	31.1906	27.2	32.7	5.5	31.6
642	Short	642	Sand	Short.Sand	Above	2	1S2-A	1	2024-02-16	32.3023	27.2	34.3	7.1	32.8
643	Short	643	Sand	Short.Sand	Above	3	1S3-A	1	2024-02-16	30.2702	25.6	31.4	5.8	30.7
644	Short	644	Sand	Short.Sand	Above	4	1S4-A	1	2024-02-16	30.4333	25.7	31.7	6	30.8
645	Short	645	Sand	Short.Sand	Above	5	1S5-A	1	2024-02-16	33.0041	26.8	34.9	8.1	33.5
646	Short	646	Sand	Short.Sand	Above	6	1S6-A	1	2024-02-16	31.6509	25.4	33	7.6	32.4
647	Short	647	Sand	Short.Sand	Above	7	1S7-A	1	2024-02-16	31.2053	25.1	33	7.9	32
648	Short	648	Sand	Short.Sand	Above	8	1S8-A	1	2024-02-16	29.9509	24.6	31.4	6.8	30.6
649	Short	649	Sand	Short.Sand	Above	9	1S9-A	1	2024-02-16	31.5614	25.6	33.3	7.7	32.4
650	Short	650	Sand	Short.Sand	Above	10	1S10-A	1	2024-02-16	30.9912	25.5	32.5	7	31.9
651	Long	651	Sand	Long.Sand	Above	1	1L1-A	1	2024-02-16	30.0088	26.7	31.1	4.4	30.5
652	Long	652	Sand	Long.Sand	Above	2	1L2-A	1	2024-02-16	29.2702	23.8	32.2	8.4	29.8
653	Long	653	Sand	Long.Sand	Above	3	1L3-A	1	2024-02-16	32.8778	27.3	35	7.7	33.4
654	Long	654	Sand	Long.Sand	Above	4	1L4-A	1	2024-02-16	29.7415	24.8	31.7	6.9	30.1
655	Long	655	Sand	Long.Sand	Above	5	1L5-A	1	2024-02-16	29.648	23.5	32.4	8.9	30.2
656	Long	656	Sand	Long.Sand	Above	6	1L6-A	1	2024-02-16	30.548	24.6	32.4	7.8	31.2
657	Long	657	Sand	Long.Sand	Above	7	1L7-A	1	2024-02-16	33.1684	27	35.3	8.3	33.8
658	Long	658	Sand	Long.Sand	Above	8	1L8-A	1	2024-02-16	30.2825	25.2	32.5	7.3	30.7
659	Long	659	Sand	Long.Sand	Above	9	1L9-A	1	2024-02-16	29.3947	23.9	33.1	9.2	29.7
660	Long	660	Sand	Long.Sand	Above	10	1L10-A	1	2024-02-16	31.2673	25.9	33.1	7.2	31.9
661	Control	661	Sand	Control.Sand	Above	1	1C1-A	2	2024-02-17	25.2739	20.2	27	6.8	26.3
662	Control	662	Sand	Control.Sand	Above	2	1C2-A	2	2024-02-17	26.0558	20.3	28.1	7.8	27.3
663	Control	663	Sand	Control.Sand	Above	3	1C3-A	2	2024-02-17	25.5534	20.3	27.4	7.1	26.5
664	Control	664	Sand	Control.Sand	Above	4	1C4-A	2	2024-02-17	25.3394	20.1	27.2	7.1	26.4
665	Control	665	Sand	Control.Sand	Above	5	1C5-A	2	2024-02-17	26.1799	20.5	28.1	7.6	27.3
666	Control	666	Sand	Control.Sand	Above	6	1C6-A	2	2024-02-17	24.9948	19.7	27.3	7.6	26.1
667	Control	667	Sand	Control.Sand	Above	7	1C7-A	2	2024-02-17	25.6293	19.9	27.8	7.9	26.8
668	Control	668	Sand	Control.Sand	Above	8	1C8-A	2	2024-02-17	25.6707	20.2	27.5	7.3	26.7
669	Control	669	Sand	Control.Sand	Above	9	1C9-A	2	2024-02-17	25.4096	20.1	27.3	7.2	26.5
670	Control	670	Sand	Control.Sand	Above	10	1C10-A	2	2024-02-17	25.8972	20.1	28.1	8	27.2
671	Short	671	Sand	Short.Sand	Above	1	1S1-A	2	2024-02-17	29.6506	21.3	32.3	11	31.6
672	Short	672	Sand	Short.Sand	Above	2	1S2-A	2	2024-02-17	31.4482	21.5	35	13.5	33.8
673	Short	673	Sand	Short.Sand	Above	3	1S3-A	2	2024-02-17	29.4197	20.5	32.6	12.1	31.3
674	Short	674	Sand	Short.Sand	Above	4	1S4-A	2	2024-02-17	29.3739	20.7	32.6	11.9	30.7
675	Short	675	Sand	Short.Sand	Above	5	1S5-A	2	2024-02-17	30.4839	20.6	33.7	13.1	32.1
676	Short	676	Sand	Short.Sand	Above	6	1S6-A	2	2024-02-17	29.6651	20.6	32.9	12.3	31.2
677	Short	677	Sand	Short.Sand	Above	7	1S7-A	2	2024-02-17	30.2398	20.3	33.7	13.4	32.3
678	Short	678	Sand	Short.Sand	Above	8	1S8-A	2	2024-02-17	30.1233	19.9	33.5	13.6	32.6
679	Short	679	Sand	Short.Sand	Above	9	1S9-A	2	2024-02-17	30.3647	20.6	33.8	13.2	32.3
680	Short	680	Sand	Short.Sand	Above	10	1S10-A	2	2024-02-17	30.2916	20.4	33.6	13.2	32.2
681	Long	681	Sand	Long.Sand	Above	1	1L1-A	2	2024-02-17	29.8353	21.4	33.5	12.1	31.6
682	Long	682	Sand	Long.Sand	Above	2	1L2-A	2	2024-02-17	28.1863	20.6	32.8	12.2	29.8
683	Long	683	Sand	Long.Sand	Above	3	1L3-A	2	2024-02-17	30.3614	21.7	33.3	11.6	32.1
684	Long	684	Sand	Long.Sand	Above	4	1L4-A	2	2024-02-17	29.9241	20.5	34.5	14	31.7
685	Long	685	Sand	Long.Sand	Above	5	1L5-A	2	2024-02-17	28.9305	20.2	32.9	12.7	30.6
686	Long	686	Sand	Long.Sand	Above	6	1L6-A	2	2024-02-17	30.2398	20	34.2	14.2	32.6
687	Long	687	Sand	Long.Sand	Above	7	1L7-A	2	2024-02-17	30.9787	21	34.1	13.1	33
688	Long	688	Sand	Long.Sand	Above	8	1L8-A	2	2024-02-17	30.0783	20.4	33.7	13.3	32.1
689	Long	689	Sand	Long.Sand	Above	9	1L9-A	2	2024-02-17	29.1956	20.1	33.6	13.5	31.2
690	Long	690	Sand	Long.Sand	Above	10	1L10-A	2	2024-02-17	29.9502	20.7	33.5	12.8	31.6
691	Control	691	Sand	Control.Sand	Above	1	1C1-A	3	2024-02-18	25.6904	22.7	27.7	5	25.7
692	Control	692	Sand	Control.Sand	Above	2	1C2-A	3	2024-02-18	26.3342	23.4	28.4	5	26.4
693	Control	693	Sand	Control.Sand	Above	3	1C3-A	3	2024-02-18	26.1042	23.1	28.3	5.2	26.1
694	Control	694	Sand	Control.Sand	Above	4	1C4-A	3	2024-02-18	25.8738	22.8	28	5.2	25.9
695	Control	695	Sand	Control.Sand	Above	5	1C5-A	3	2024-02-18	26.3821	23.1	28.7	5.6	26.4
696	Control	696	Sand	Control.Sand	Above	6	1C6-A	3	2024-02-18	25.3	21.7	27.7	6	25.4
697	Control	697	Sand	Control.Sand	Above	7	1C7-A	3	2024-02-18	25.98	22.7	28.1	5.4	26.1
698	Control	698	Sand	Control.Sand	Above	8	1C8-A	3	2024-02-18	26.2058	23.5	28	4.5	25.95
699	Control	699	Sand	Control.Sand	Above	9	1C9-A	3	2024-02-18	25.9783	22.8	28	5.2	26.05
700	Control	700	Sand	Control.Sand	Above	10	1C10-A	3	2024-02-18	26.2288	22.4	28.5	6.1	26.3
701	Short	701	Sand	Short.Sand	Above	1	1S1-A	3	2024-02-18	30.6971	23.5	33.6	10.1	31.4
702	Short	702	Sand	Short.Sand	Above	2	1S2-A	3	2024-02-18	30.9163	24.3	33.9	9.6	31.3
703	Short	703	Sand	Short.Sand	Above	3	1S3-A	3	2024-02-18	30.3171	22.8	33.4	10.6	31
704	Short	704	Sand	Short.Sand	Above	4	1S4-A	3	2024-02-18	31.0375	23.1	33.8	10.7	31.9
705	Short	705	Sand	Short.Sand	Above	5	1S5-A	3	2024-02-18	31.71	24.4	34.4	10	32.3
706	Short	706	Sand	Short.Sand	Above	6	1S6-A	3	2024-02-18	30.9596	23.4	33.4	10	31.7
707	Short	707	Sand	Short.Sand	Above	7	1S7-A	3	2024-02-18	30.5692	23.4	33.3	9.9	31.1
708	Short	708	Sand	Short.Sand	Above	8	1S8-A	3	2024-02-18	30.5471	23.2	33.4	10.2	30.8
709	Short	709	Sand	Short.Sand	Above	9	1S9-A	3	2024-02-18	31.5912	24	34.2	10.2	32.2
710	Short	710	Sand	Short.Sand	Above	10	1S10-A	3	2024-02-18	30.7917	23.8	33.6	9.8	31.15
711	Long	711	Sand	Long.Sand	Above	1	1L1-A	3	2024-02-18	30.3225	23.1	33	9.9	30.7
712	Long	712	Sand	Long.Sand	Above	2	1L2-A	3	2024-02-18	29.0392	21.2	32.3	11.1	29.8
713	Long	713	Sand	Long.Sand	Above	3	1L3-A	3	2024-02-18	31.5971	24.2	33.9	9.7	32.3
714	Long	714	Sand	Long.Sand	Above	4	1L4-A	3	2024-02-18	30.1517	22.6	33.7	11.1	30.4
715	Long	715	Sand	Long.Sand	Above	5	1L5-A	3	2024-02-18	30.0192	22.1	33.5	11.4	30.35
716	Long	716	Sand	Long.Sand	Above	6	1L6-A	3	2024-02-18	29.8821	23.3	33	9.7	30.1
717	Long	717	Sand	Long.Sand	Above	7	1L7-A	3	2024-02-18	31.12	24.7	33.3	8.6	31.9
718	Long	718	Sand	Long.Sand	Above	8	1L8-A	3	2024-02-18	30.8708	23.4	33.6	10.2	31.6
719	Long	719	Sand	Long.Sand	Above	9	1L9-A	3	2024-02-18	29.2437	22.3	33.6	11.3	29.2
720	Long	720	Sand	Long.Sand	Above	10	1L10-A	3	2024-02-18	30.9383	23.9	33.3	9.4	31.4
721	Control	721	Sand	Control.Sand	Above	1	1C1-A	4	2024-02-19	25.7496	23.5	27.1	3.6	25.95
722	Control	722	Sand	Control.Sand	Above	2	1C2-A	4	2024-02-19	26.5925	24	27.7	3.7	27
723	Control	723	Sand	Control.Sand	Above	3	1C3-A	4	2024-02-19	26.2567	23.8	27.7	3.9	26.4
724	Control	724	Sand	Control.Sand	Above	4	1C4-A	4	2024-02-19	25.9742	23.3	27.4	4.1	26.3
725	Control	725	Sand	Control.Sand	Above	5	1C5-A	4	2024-02-19	26.6296	23.9	28.1	4.2	26.9
726	Control	726	Sand	Control.Sand	Above	6	1C6-A	4	2024-02-19	25.6487	22.9	27.3	4.4	26.2
727	Control	727	Sand	Control.Sand	Above	7	1C7-A	4	2024-02-19	26.1788	23.4	27.5	4.1	26.5
728	Control	728	Sand	Control.Sand	Above	8	1C8-A	4	2024-02-19	26.2629	23.7	27.4	3.7	26.6
729	Control	729	Sand	Control.Sand	Above	9	1C9-A	4	2024-02-19	25.8371	23.3	27.3	4	26.2
730	Control	730	Sand	Control.Sand	Above	10	1C10-A	4	2024-02-19	26.4871	23.9	27.8	3.9	27.1
731	Short	731	Sand	Short.Sand	Above	1	1S1-A	4	2024-02-19	30.7575	24.4	32.9	8.5	31.6
732	Short	732	Sand	Short.Sand	Above	2	1S2-A	4	2024-02-19	32.47	25.2	34.9	9.7	33.1
733	Short	733	Sand	Short.Sand	Above	3	1S3-A	4	2024-02-19	30.2925	23.9	32.7	8.8	31.1
734	Short	734	Sand	Short.Sand	Above	4	1S4-A	4	2024-02-19	30.0738	24	32.4	8.4	30.9
735	Short	735	Sand	Short.Sand	Above	5	1S5-A	4	2024-02-19	30.625	25.1	32.1	7	31.2
736	Short	736	Sand	Short.Sand	Above	6	1S6-A	4	2024-02-19	29.7446	24.6	31.4	6.8	30.2
737	Short	737	Sand	Short.Sand	Above	7	1S7-A	4	2024-02-19	28.9346	24.2	30.6	6.4	29.6
738	Short	738	Sand	Short.Sand	Above	8	1S8-A	4	2024-02-19	28.8558	23.9	30.9	7	29.5
739	Short	739	Sand	Short.Sand	Above	9	1S9-A	4	2024-02-19	30.3158	24.4	32.8	8.4	30.6
740	Short	740	Sand	Short.Sand	Above	10	1S10-A	4	2024-02-19	30.1904	24.5	32.3	7.8	30.9
741	Long	741	Sand	Long.Sand	Above	1	1L1-A	4	2024-02-19	29.1962	24.1	31.6	7.5	29.25
742	Long	742	Sand	Long.Sand	Above	2	1L2-A	4	2024-02-19	28.205	22.6	30.2	7.6	29.2
743	Long	743	Sand	Long.Sand	Above	3	1L3-A	4	2024-02-19	30.92	25.1	34.1	9	30.9
744	Long	744	Sand	Long.Sand	Above	4	1L4-A	4	2024-02-19	29.7179	24	32	8	30.3
745	Long	745	Sand	Long.Sand	Above	5	1L5-A	4	2024-02-19	28.4375	23.4	30.6	7.2	29.4
746	Long	746	Sand	Long.Sand	Above	6	1L6-A	4	2024-02-19	31.4725	24.2	34.4	10.2	31.4
747	Long	747	Sand	Long.Sand	Above	7	1L7-A	4	2024-02-19	30.9767	25.1	32.9	7.8	31.2
748	Long	748	Sand	Long.Sand	Above	8	1L8-A	4	2024-02-19	28.8679	24.1	32.1	8	29.5
749	Long	749	Sand	Long.Sand	Above	9	1L9-A	4	2024-02-19	31.4525	23.9	35.7	11.8	31.8
750	Long	750	Sand	Long.Sand	Above	10	1L10-A	4	2024-02-19	30.5729	24.5	33.2	8.7	30.85
751	Control	751	Sand	Control.Sand	Above	1	1C1-A	5	2024-02-20	26.7118	25.9	27.9	2	26.6
752	Control	752	Sand	Control.Sand	Above	2	1C2-A	5	2024-02-20	26.9659	26.2	28.1	1.9	27
753	Control	753	Sand	Control.Sand	Above	3	1C3-A	5	2024-02-20	26.8707	26.2	28.1	1.9	26.7
754	Control	754	Sand	Control.Sand	Above	4	1C4-A	5	2024-02-20	26.8919	26	28.2	2.2	26.8
755	Control	755	Sand	Control.Sand	Above	5	1C5-A	5	2024-02-20	27.1228	26.3	28.3	2	27
756	Control	756	Sand	Control.Sand	Above	6	1C6-A	5	2024-02-20	26.6963	25.6	27.9	2.3	26.7
757	Control	757	Sand	Control.Sand	Above	7	1C7-A	5	2024-02-20	26.7589	26	27.9	1.9	26.6
758	Control	758	Sand	Control.Sand	Above	8	1C8-A	5	2024-02-20	26.7077	25.9	28	2.1	26.6
759	Control	759	Sand	Control.Sand	Above	9	1C9-A	5	2024-02-20	26.8846	26	28.2	2.2	26.75
760	Control	760	Sand	Control.Sand	Above	10	1C10-A	5	2024-02-20	26.9813	26.2	28	1.8	26.9
761	Short	761	Sand	Short.Sand	Above	1	1S1-A	5	2024-02-20	30.2272	26.8	32.1	5.3	30.35
762	Short	762	Sand	Short.Sand	Above	2	1S2-A	5	2024-02-20	32.0565	27.7	34.6	6.9	32.4
763	Short	763	Sand	Short.Sand	Above	3	1S3-A	5	2024-02-20	30.1016	26	32.2	6.2	30.4
764	Short	764	Sand	Short.Sand	Above	4	1S4-A	5	2024-02-20	31.4963	26.2	33.8	7.6	31.45
765	Short	765	Sand	Short.Sand	Above	5	1S5-A	5	2024-02-20	30.7907	27.4	32.1	4.7	31.1
766	Short	766	Sand	Short.Sand	Above	6	1S6-A	5	2024-02-20	30.6744	26.7	32.5	5.8	30.8
767	Short	767	Sand	Short.Sand	Above	7	1S7-A	5	2024-02-20	30.665	26.5	32.3	5.8	30.8
768	Short	768	Sand	Short.Sand	Above	8	1S8-A	5	2024-02-20	31.1114	26.4	33.1	6.7	31.3
769	Short	769	Sand	Short.Sand	Above	9	1S9-A	5	2024-02-20	30.585	27.1	33.6	6.5	30.2
770	Short	770	Sand	Short.Sand	Above	10	1S10-A	5	2024-02-20	31.1313	26.9	32.9	6	31.5
771	Long	771	Sand	Long.Sand	Above	1	1L1-A	5	2024-02-20	29.9585	26.3	31.8	5.5	30.3
772	Long	772	Sand	Long.Sand	Above	2	1L2-A	5	2024-02-20	31.5565	25.4	33.2	7.8	31.9
773	Long	773	Sand	Long.Sand	Above	3	1L3-A	5	2024-02-20	31.7801	28.2	33.5	5.3	31.8
774	Long	774	Sand	Long.Sand	Above	4	1L4-A	5	2024-02-20	32.0748	26.4	34.3	7.9	32.5
775	Long	775	Sand	Long.Sand	Above	5	1L5-A	5	2024-02-20	30.2439	25.7	32.8	7.1	30.3
776	Long	776	Sand	Long.Sand	Above	6	1L6-A	5	2024-02-20	31.1041	26.4	33.2	6.8	31.2
777	Long	777	Sand	Long.Sand	Above	7	1L7-A	5	2024-02-20	30.9093	27.9	33.8	5.9	30.9
778	Long	778	Sand	Long.Sand	Above	8	1L8-A	5	2024-02-20	31.1411	26.4	32.6	6.2	31.45
779	Long	779	Sand	Long.Sand	Above	9	1L9-A	5	2024-02-20	31.3553	26.7	33.7	7	31.6
780	Long	780	Sand	Long.Sand	Above	10	1L10-A	5	2024-02-20	30.3736	27.2	32.4	5.2	30.5
781	Control	781	Sand	Control.Sand	Above	1	1C1-A	6	2024-02-21	25.5381	24.7	27.7	3	25.3
782	Control	782	Sand	Control.Sand	Above	2	1C2-A	6	2024-02-21	26.3737	25.4	28.9	3.5	26.2
783	Control	783	Sand	Control.Sand	Above	3	1C3-A	6	2024-02-21	26.0661	25.3	27.9	2.6	25.9
784	Control	784	Sand	Control.Sand	Above	4	1C4-A	6	2024-02-21	25.8148	25.1	28	2.9	25.6
785	Control	785	Sand	Control.Sand	Above	5	1C5-A	6	2024-02-21	26.3809	25.9	28.4	2.5	26.1
786	Control	786	Sand	Control.Sand	Above	6	1C6-A	6	2024-02-21	25.9517	25.4	28	2.6	25.7
787	Control	787	Sand	Control.Sand	Above	7	1C7-A	6	2024-02-21	26.1517	25.3	28.6	3.3	26
788	Control	788	Sand	Control.Sand	Above	8	1C8-A	6	2024-02-21	25.486	24.8	27.6	2.8	25.2
789	Control	789	Sand	Control.Sand	Above	9	1C9-A	6	2024-02-21	25.7801	25.1	27.8	2.7	25.5
790	Control	790	Sand	Control.Sand	Above	10	1C10-A	6	2024-02-21	26.1953	25.1	28.6	3.5	26.1
791	Short	791	Sand	Short.Sand	Above	1	1S1-A	6	2024-02-21	25.8703	25	28.3	3.3	25.6
792	Short	792	Sand	Short.Sand	Above	2	1S2-A	6	2024-02-21	26.4453	25.5	29.1	3.6	26.1
793	Short	793	Sand	Short.Sand	Above	3	1S3-A	6	2024-02-21	25.7479	25.1	27.8	2.7	25.5
794	Short	794	Sand	Short.Sand	Above	4	1S4-A	6	2024-02-21	25.4881	24.7	27.7	3	25.2
795	Short	795	Sand	Short.Sand	Above	5	1S5-A	6	2024-02-21	25.7301	24.8	28.4	3.6	25.3
796	Short	796	Sand	Short.Sand	Above	6	1S6-A	6	2024-02-21	25.9178	25.2	27.9	2.7	25.6
797	Short	797	Sand	Short.Sand	Above	7	1S7-A	6	2024-02-21	25.6072	24.9	27.9	3	25.3
798	Short	798	Sand	Short.Sand	Above	8	1S8-A	6	2024-02-21	25.6462	24.8	28.2	3.4	25.3
799	Short	799	Sand	Short.Sand	Above	9	1S9-A	6	2024-02-21	25.961	25.1	28.1	3	25.6
800	Short	800	Sand	Short.Sand	Above	10	1S10-A	6	2024-02-21	25.3597	24.6	27.7	3.1	25.1
801	Long	801	Sand	Long.Sand	Above	1	1L1-A	6	2024-02-21	30.2356	26.5	32.9	6.4	30.3
802	Long	802	Sand	Long.Sand	Above	2	1L2-A	6	2024-02-21	30.1924	26.1	32.5	6.4	30.4
803	Long	803	Sand	Long.Sand	Above	3	1L3-A	6	2024-02-21	33.211	28.7	34.7	6	33.7
804	Long	804	Sand	Long.Sand	Above	4	1L4-A	6	2024-02-21	31.2318	27.4	33.9	6.5	31.75
805	Long	805	Sand	Long.Sand	Above	5	1L5-A	6	2024-02-21	29.0953	26.5	32.7	6.2	28.9
806	Long	806	Sand	Long.Sand	Above	6	1L6-A	6	2024-02-21	30.2826	26.6	33.1	6.5	30.3
807	Long	807	Sand	Long.Sand	Above	7	1L7-A	6	2024-02-21	30.6614	27.9	33.6	5.7	30.6
808	Long	808	Sand	Long.Sand	Above	8	1L8-A	6	2024-02-21	30.0542	26.8	32.7	5.9	29.9
809	Long	809	Sand	Long.Sand	Above	9	1L9-A	6	2024-02-21	32.547	28.1	34.5	6.4	33.1
810	Long	810	Sand	Long.Sand	Above	10	1L10-A	6	2024-02-21	30.4864	27.4	33.4	6	30.6
811	Control	811	Sand	Control.Sand	Above	1	1C1-A	7	2024-02-22	23.1765	22.5	23.9	1.4	23
812	Control	812	Sand	Control.Sand	Above	2	1C2-A	7	2024-02-22	23.1658	22.7	23.9	1.2	23.1
813	Control	813	Sand	Control.Sand	Above	3	1C3-A	7	2024-02-22	23.096	22.6	23.7	1.1	23
814	Control	814	Sand	Control.Sand	Above	4	1C4-A	7	2024-02-22	23.1047	22.7	23.7	1	23.1
815	Control	815	Sand	Control.Sand	Above	5	1C5-A	7	2024-02-22	23.3839	22.8	24	1.2	23.3
816	Control	816	Sand	Control.Sand	Above	6	1C6-A	7	2024-02-22	22.8987	22	23.8	1.8	22.9
817	Control	817	Sand	Control.Sand	Above	7	1C7-A	7	2024-02-22	22.9664	22.5	23.8	1.3	22.8
818	Control	818	Sand	Control.Sand	Above	8	1C8-A	7	2024-02-22	22.8403	22.3	23.4	1.1	22.8
819	Control	819	Sand	Control.Sand	Above	9	1C9-A	7	2024-02-22	23.0389	22.6	23.7	1.1	22.9
820	Control	820	Sand	Control.Sand	Above	10	1C10-A	7	2024-02-22	23.0242	22.7	23.6	0.9	22.9
821	Short	821	Sand	Short.Sand	Above	1	1S1-A	7	2024-02-22	22.9879	21.3	24.1	2.8	23.1
822	Short	822	Sand	Short.Sand	Above	2	1S2-A	7	2024-02-22	22.7698	20.7	24	3.3	23
823	Short	823	Sand	Short.Sand	Above	3	1S3-A	7	2024-02-22	22.953	22	23.8	1.8	23
824	Short	824	Sand	Short.Sand	Above	4	1S4-A	7	2024-02-22	22.8805	21.4	23.9	2.5	23
825	Short	825	Sand	Short.Sand	Above	5	1S5-A	7	2024-02-22	22.7235	21	23.8	2.8	22.9
826	Short	826	Sand	Short.Sand	Above	6	1S6-A	7	2024-02-22	22.945	21.9	23.9	2	23
827	Short	827	Sand	Short.Sand	Above	7	1S7-A	7	2024-02-22	22.6416	21.4	23.6	2.2	22.8
828	Short	828	Sand	Short.Sand	Above	8	1S8-A	7	2024-02-22	22.9597	21.8	23.9	2.1	23
829	Short	829	Sand	Short.Sand	Above	9	1S9-A	7	2024-02-22	22.8342	21.4	23.7	2.3	22.9
830	Short	830	Sand	Short.Sand	Above	10	1S10-A	7	2024-02-22	22.7128	21.4	23.7	2.3	22.8
831	Long	831	Sand	Long.Sand	Above	1	1L1-A	7	2024-02-22	25.4966	23.4	26.6	3.2	25.9
832	Long	832	Sand	Long.Sand	Above	2	1L2-A	7	2024-02-22	25.8919	23.6	26.5	2.9	26
833	Long	833	Sand	Long.Sand	Above	3	1L3-A	7	2024-02-22	25.7221	24	26.2	2.2	25.8
834	Long	834	Sand	Long.Sand	Above	4	1L4-A	7	2024-02-22	25.251	24.1	26.8	2.7	25.2
835	Long	835	Sand	Long.Sand	Above	5	1L5-A	7	2024-02-22	26.5946	23.4	27.8	4.4	26.6
836	Long	836	Sand	Long.Sand	Above	6	1L6-A	7	2024-02-22	26.3396	23.7	27.1	3.4	26.4
837	Long	837	Sand	Long.Sand	Above	7	1L7-A	7	2024-02-22	25.3322	23.5	26.2	2.7	25.3
838	Long	838	Sand	Long.Sand	Above	8	1L8-A	7	2024-02-22	25.753	23.4	26.4	3	25.9
839	Long	839	Sand	Long.Sand	Above	9	1L9-A	7	2024-02-22	25.9503	23.8	27.1	3.3	25.9
840	Long	840	Sand	Long.Sand	Above	10	1L10-A	7	2024-02-22	25.8268	23.1	26.8	3.7	25.9

## Sheet: Raw_data_diversity
Treatment	Rep	Unique sample ID	Site	S	N	J	H
Control	1	2.C.1	Mud	14	368	0.360483	0.951335
Control	2	2.C.2	Mud	13	555	0.369183	0.946937
Control	3	2.C.3	Mud	12	434	0.30035	0.746341
Control	4	2.C.4	Mud	10	405	0.379644	0.874163
Control	5	2.C.5	Mud	9	422	0.316313	0.69501
Control	6	2.C.6	Mud	11	315	0.498744	1.19594
Control	7	2.C.7	Mud	9	296	0.440628	0.968159
Control	8	2.C.8	Mud	12	269	0.255664	0.635302
Control	9	2.C.9	Mud	9	317	0.409673	0.900144
Control	10	2.C.10	Mud	14	333	0.388716	1.02584
Short	1	2.S.1	Mud	15	309	0.511736	1.38581
Short	2	2.S.2	Mud	11	244	0.328179	0.786938
Short	3	2.S.3	Mud	10	353	0.428932	0.987652
Short	4	2.S.4	Mud	12	308	0.4385	1.08963
Short	5	2.S.5	Mud	11	205	0.343911	0.824663
Short	6	2.S.6	Mud	13	205	0.708247	1.81662
Short	7	2.S.7	Mud	12	212	0.470305	1.16866
Short	8	2.S.8	Mud	10	194	0.626129	1.44172
Short	9	2.S.9	Mud	12	238	0.514276	1.27793
Short	10	2.S.10	Mud	12	186	0.404177	1.00434
Long	1	2.L.1	Mud	13	187	0.688453	1.76585
Long	2	2.L.2	Mud	12	408	0.401662	0.998093
Long	3	2.L.3	Mud	13	284	0.476765	1.22288
Long	4	2.L.4	Mud	13	349	0.456117	1.16992
Long	5	2.L.5	Mud	13	284	0.477293	1.22423
Long	6	2.L.6	Mud	14	296	0.549862	1.45112
Long	7	2.L.7	Mud	13	191	0.5612	1.43945
Long	8	2.L.8	Mud	13	208	0.537118	1.37768
Long	9	2.L.9	Mud	11	206	0.506562	1.21468
Long	10	2.L.10	Mud	12	188	0.726925	1.80634

## Sheet: Raw_data_FD
Unique sample ID	Treatment	Rep	nbsp	sing.sp	FRic	qual.FRic	FEve	FDiv	FDis	RaoQ	FR	FRbello	CWM.Biodiffusor	CWM.Bioirrigator	CWM.No.bioturbation	CWM.Surface.modifier	CWM.Large...20mm.	CWM.Medium..5.20mm.	CWM.Small..0.5.5mm.	CWM.Deposit.feeder	CWM.Filter.suspension	CWM.Grazer.scraper	CWM.Omnivore	CWM.Predator	CWM.Scavenger.opportunist	CWM.Sub.surface.deposit.feeder	CWM.Attached	CWM.Burrower	CWM.Free.living...Surface.crawler	CWM.Parasite...Commensal	CWM.Tube.dwelling	CWM.Irregular	CWM.Round...Globulose	CWM.Streamlined	CWM.Vermiform	CWM.Burrower.1	CWM.Crawler	CWM.None	CWM.Swimmer	CWM.Attached.1	CWM.Bentho.pelagic	CWM.Epibenthic	CWM.Crevices..stones..shells	CWM.Deeper.than.3cm	CWM.Surface.shallow..3cm
2.C.1	Control	1	14	13	7.61273	0.847152	0.526732	0.945574	2.56883	11.6795	12.2769	-11.2769	0.4625	0.0358696	0	0.500543	0	1	0	0.078587	0.806386	0.0142663	0	0.0459783	0.0459783	0.00815217	0	0.122283	0.0652174	0	0.8125	0.0013587	0.0611413	1	0	0.529891	0.470109	0	0	0	0	0.422989	0	0.0819565	0.495
2.C.2	Control	2	13	12	8.1634	0.847152	0.424249	0.949102	2.58152	11.3846	12.0225	-11.0225	0.443586	0.0255676	0	0.530072	0	1	0	0.101189	0.815315	0.00945946	0	0.0345225	0.0354234	0.0036036	0	0.132432	0.0509009	0.00045045	0.816216	0.000900901	0.0927928	1	0	0.551351	0.448649	0	0	0	0	0.410811	0	0.0657658	0.523423
2.C.3	Control	3	12	12	9.58824	0.847152	0.461302	0.963301	1.93841	8.7138	11.6754	-10.6754	0.481336	0.0228111	0	0.495161	0	1	0	0.0685945	0.853687	0.00748848	0	0.0317281	0.0323041	0.00576037	0	0.0720046	0.0437788	0.000576037	0.883641	0.00230415	0.0345622	1	0	0.524194	0.475806	0	0	0	0	0.443548	0	0.0633641	0.493088
2.C.4	Control	4	10	10	6.08185	0.847152	0.660599	0.951936	2.41223	12.1978	13.9537	-12.9537	0.475926	0.0203704	0	0.468519	0	1	0	0.0815802	0.809877	0.0160494	0	0.0556543	0.026642	0.00987654	0	0.0580247	0.082716	0	0.859259	0.00123457	0.00123457	1	0	0.493827	0.471605	0	0.0345679	0	0.0345679	0.42716	0	0.0765432	0.461728
2.C.5	Control	5	9	9	0.00204954	0.847152	0.657968	0.992947	1.9865	8.55305	12.3064	-11.3064	0.440711	0.00469194	0	0.554455	0	1	0	0.0817062	0.876777	0.0136256	0	0.00943128	0.0183175	0	0	0.104265	0.049763	0	0.845972	0.00592417	0.0912322	1	0	0.516588	0.483412	0	0	0	0	0.452607	0	0.0225118	0.524882
2.C.6	Control	6	11	11	1.71879	0.847152	0.513301	0.971433	3.44478	15.3593	12.8429	-11.8429	0.38181	0.0199048	0	0.597683	0	1	0	0.161841	0.733333	0.0357143	0	0.023746	0.0435873	0.0015873	0	0.207937	0.111111	0	0.680952	0.0015873	0.157143	1	0	0.522222	0.477778	0	0	0	0	0.407937	0	0.0555556	0.536508
2.C.7	Control	7	9	9	0.300273	0.847152	0.736121	0.982583	2.83301	12.3331	12.7387	-11.7387	0.418784	0.0133784	0	0.567432	0	1	0	0.125777	0.809122	0.0185811	0	0.0193581	0.0269595	0	0	0.179054	0.0574324	0	0.763514	0.00506757	0.146959	1	0	0.54223	0.45777	0	0	0	0	0.403716	0	0.0439189	0.552365
2.C.8	Control	8	12	12	3.83921	0.847152	0.599191	0.982569	1.53944	6.70108	10.5479	-9.54785	0.482565	0.00858736	0	0.508587	0	1	0	0.0712268	0.890335	0.00836431	0	0.0136059	0.0145353	0.00185874	0	0.0622677	0.0213755	0	0.916357	0.00371747	0.0408922	1	0	0.518587	0.481413	0	0	0	0	0.447955	0	0.0427509	0.509294
2.C.9	Control	9	9	9	0.0303976	0.847152	0.731289	0.947436	2.39819	10.5168	11.6835	-10.6835	0.476625	0.0239432	0	0.498707	0	1	0	0.1053	0.81388	0.0149842	0	0.0295899	0.0295899	0.00630915	0	0.0993691	0.0457413	0	0.85489	0	0.044164	1	0	0.536278	0.463722	0	0	0	0	0.403785	0	0.0867508	0.509464
2.C.10	Control	10	14	13	8.17949	0.847152	0.658453	0.975976	2.52724	11.4179	11.1303	-10.1303	0.458228	0.0227928	0	0.518288	0	1	0	0.0972973	0.801802	0.0232733	0	0.0327327	0.0402402	0.0045045	0	0.111111	0.0698198	0.000750751	0.818318	0	0.0630631	1	0	0.493994	0.506006	0	0	0	0	0.433934	0	0.0690691	0.496997
2.S.1	Short	1	15	14	13.6581	0.847152	0.531913	0.914185	3.71884	16.891	12.1885	-11.1885	0.416958	0.0512621	0	0.530227	0	1	0	0.150583	0.676375	0.00970874	0	0.077767	0.0793851	0.00485437	0	0.184466	0.126214	0.00161812	0.687702	0.00323625	0.12945	1	0	0.585761	0.41343	0	0.000809061	0	0	0.368932	0	0.118123	0.512945
2.S.2	Short	2	11	11	11.4885	0.847152	0.684407	0.96416	1.99974	9.41845	11.9685	-10.9685	0.469098	0.0162295	0	0.501885	0	1	0	0.0589754	0.85041	0.00922131	0	0.0466803	0.0343852	0	0	0.0614754	0.0696721	0	0.868852	0.00409836	0.0532787	1	0	0.493852	0.493852	0	0.0122951	0.00204918	0.0102459	0.44877	0	0.0491803	0.489754
2.S.3	Short	3	10	9	0.0303976	0.847152	0.477026	0.938177	2.76756	12.1211	12.2726	-11.2726	0.454731	0.0411331	0	0.50289	0	1	0	0.106742	0.786119	0.0177054	0	0.0430028	0.0430028	0.00283286	0	0.157224	0.0467422	0	0.796034	0	0.0708215	1	0	0.53966	0.46034	0	0	0	0	0.389518	0	0.0892351	0.521246
2.S.4	Short	4	12	11	2.26362	0.847152	0.691416	0.970685	2.87455	13.3858	12.2847	-11.2847	0.435455	0.015	0	0.549091	0	1	0	0.0940584	0.787338	0.0121753	0	0.0469805	0.0494156	0.00974026	0	0.125	0.0925325	0	0.782468	0.00487013	0.13474	1	0	0.511364	0.488636	0	0	0	0	0.439935	0	0.0649351	0.49513
2.S.5	Short	5	11	11	2.0649	0.847152	0.644301	0.981738	2.06346	9.02125	10.9393	-9.93932	0.471366	0.0177073	0	0.51039	0	1	0	0.0914146	0.836585	0.0170732	0	0.025561	0.0292195	0	0	0.0756098	0.0463415	0	0.878049	0.00243902	0.0414634	1	0	0.5	0.5	0	0	0	0	0.436585	0	0.0609756	0.502439
2.S.6	Short	6	13	12	1.87803	0.847152	0.64511	0.893876	4.53749	21.6394	11.9119	-10.9119	0.363561	0.066	0	0.568439	0	1	0	0.221073	0.521951	0.0280488	0	0.101561	0.111317	0.0146341	0	0.290244	0.196341	0.00121951	0.512195	0	0.209756	0	0	0.590244	0.408537	0	0.00121951	0	0	0.331707	0	0.163415	0.504878
2.S.7	Short	7	12	11	1.34491	0.847152	0.748059	0.916394	3.09729	13.7355	11.7532	-10.7532	0.437689	0.0225943	0	0.539104	0	1	0	0.139057	0.757075	0.0212264	0	0.04	0.04	0.00235849	0	0.148585	0.0801887	0	0.771226	0.00235849	0.115566	1	0	0.537736	0.462264	0	0	0	0	0.372642	0	0.0919811	0.535377
2.S.8	Short	8	10	10	0.299289	0.847152	0.694459	0.929955	3.82095	17.8369	12.372	-11.372	0.435155	0.0408247	0	0.522784	0	1	0	0.170309	0.664948	0.0231959	0	0.0620619	0.0633505	0.0154639	0	0.208763	0.10567	0	0.685567	0	0.139175	1	0	0.564433	0.435567	0	0	0	0	0.347938	0	0.136598	0.515464
2.S.9	Short	9	12	12	3.63277	0.847152	0.723612	0.939869	3.60107	17.3277	13.5592	-12.5592	0.466933	0.0152521	0	0.517353	0	1	0	0.141303	0.710084	0.0210084	0	0.0467647	0.0488655	0.0315126	0	0.155462	0.131303	0.00105042	0.712185	0.00210084	0.119748	1	0	0.556723	0.442227	0	0.00105042	0	0	0.359244	0	0.136555	0.504202
2.S.10	Short	10	12	12	34.5809	0.847152	0.611115	0.957896	2.51716	11.3427	11.2937	-10.2937	0.471129	0.0195161	0	0.503387	0	1	0	0.102043	0.795699	0.0241935	0	0.0402151	0.0375269	0	0	0.102151	0.0752688	0	0.822581	0.0107527	0.0483871	1	0	0.481183	0.513441	0	0.00537634	0	0.00537634	0.405914	0	0.0806452	0.508065
2.L.1	Long	1	13	12	43.8003	0.847152	0.511171	0.818571	4.48731	20.9568	11.8678	-10.8678	0.373476	0.0847059	0	0.533904	0	1	0	0.25246	0.5	0.026738	0	0.105401	0.108075	0.00534759	0	0.296791	0.173797	0	0.529412	0.00534759	0.160428	0	0	0.625668	0.368984	0	0.00534759	0	0.00534759	0.283422	0	0.18984	0.52139
2.L.2	Long	2	12	11	2.26362	0.847152	0.533114	0.960384	2.60208	11.7594	11.7819	-10.7819	0.444608	0.0242647	0	0.530392	0	1	0	0.0862745	0.802696	0.0134804	0	0.0458333	0.0476716	0.00367647	0	0.112745	0.0772059	0	0.810049	0.00122549	0.0968137	1	0	0.511029	0.488971	0	0	0	0	0.439951	0	0.0637255	0.496324
2.L.3	Long	3	13	12	8.1634	0.847152	0.559082	0.945559	3.33671	15.4594	12.6418	-11.6418	0.426232	0.040669	0	0.531866	0	1	0	0.0866901	0.709507	0.0264085	0	0.0849296	0.0866901	0.00528169	0	0.139085	0.132923	0.000880282	0.727113	0.00528169	0.114437	1	0	0.447183	0.552817	0	0	0	0	0.440141	0	0.096831	0.463028
2.L.4	Long	4	13	12	8.1634	0.847152	0.615993	0.95942	3.08439	13.8888	11.8716	-10.8716	0.41235	0.0255301	0	0.561347	0	1	0	0.117335	0.765043	0.02149	0	0.0428367	0.0514327	0.00143266	0	0.163324	0.0952722	0.000716332	0.740688	0.00429799	0.130372	1	0	0.515759	0.484241	0	0	0	0	0.421203	0	0.0616046	0.517192
2.L.5	Long	5	13	13	67.8602	0.847152	0.509163	0.925018	3.24221	15.1417	12.3684	-11.3684	0.457887	0.0441549	0	0.489577	0	1	0	0.120669	0.72007	0.0237676	0	0.064331	0.0599296	0.0105634	0	0.142606	0.0897887	0	0.767606	0.00352113	0.0528169	1	0	0.508803	0.484155	0	0.00704225	0	0.00704225	0.389085	0	0.123239	0.480634
2.L.6	Long	6	14	13	10.4636	0.847152	0.559796	0.950943	3.7665	17.4451	12.0219	-11.0219	0.394932	0.0334459	0	0.570608	0	1	0	0.163142	0.684122	0.0295608	0	0.0516554	0.0626351	0.00844595	0	0.222973	0.115709	0.000844595	0.660473	0.00168919	0.160473	1	0	0.532095	0.467905	0	0	0	0	0.380068	0	0.0962838	0.523649
2.L.7	Long	7	13	12	4.73894	0.847152	0.661758	0.944484	3.6464	17.2088	11.9551	-10.9551	0.44377	0.0380105	0	0.517068	0	1	0	0.138586	0.667539	0.0235602	0	0.0809948	0.0809948	0.0078534	0	0.157068	0.121728	0.0013089	0.719895	0.0052356	0.13089	1	0	0.489529	0.510471	0	0	0	0	0.395288	0	0.120419	0.484293
2.L.8	Long	8	13	12	2.59249	0.847152	0.596406	0.966301	3.63776	17.7408	12.8773	-11.8773	0.470962	0.0190385	0	0.509423	0	1	0	0.162596	0.699519	0.0168269	0	0.0448077	0.0448077	0.03125	0	0.176683	0.0757212	0	0.747596	0.00480769	0.134615	1	0	0.557692	0.442308	0	0	0	0	0.365385	0	0.137019	0.497596
2.L.9	Long	9	11	10	0.299289	0.847152	0.61965	0.958101	3.37652	14.9069	12.2723	-11.2723	0.411602	0.0208252	0	0.566942	0	1	0	0.162136	0.745146	0.0230583	0	0.031068	0.0359223	0.00242718	0	0.213592	0.0752427	0	0.711165	0	0.169903	1	0	0.565534	0.434466	0	0	0	0	0.36165	0	0.0752427	0.563107
2.L.10	Long	10	12	11	2.26362	0.847152	0.526921	0.869564	4.44515	20.7263	11.4742	-10.4742	0.422181	0.0684574	0	0.507287	0	1	0	0.269947	0.49734	0.0279255	0	0.099734	0.101064	0.00265957	0	0.255319	0.151596	0	0.593085	0.00531915	0.164894	0	0	0.595745	0.404255	0	0	0	0	0.287234	0	0.196809	0.515957
